# Supplementary material for: Influence of vitamin E and carcass feeding supplementation on fecal glucocorticoid and androgen metabolites in male black-footed ferrets (Mustela nigripes)
Source: PLoS One. 2020 Oct 23;15(10):e0241085. doi: 10.1371/journal.pone.0241085 (PMC7584211; doi:10.1371/journal.pone.0241085)
Supplement: S1 File — (XLSX) [file pone.0241085.s001.xlsx]

## Sheet: Santymire supplementary BFF die
Male	Age	FGM	FAM	Treatment	Meat	Vit.E	Diet.change	Season	Age.class
BFF-1	2	6480.89	na	TOR+	no.meat	vitE	Pre	Pre-breeding	Adult
BFF-1	2	5517.41	na	TOR+	no.meat	vitE	Pre	Pre-breeding	Adult
BFF-1	2	6657.29	na	TOR+	no.meat	vitE	Pre	Pre-breeding	Adult
BFF-1	2	7316.07	na	TOR+	no.meat	vitE	Pre	Pre-breeding	Adult
BFF-1	2	5644.95	na	TOR+	no.meat	vitE	Pre	Pre-breeding	Adult
BFF-1	2	4176.27	na	TOR+	no.meat	vitE	Pre	Pre-breeding	Adult
BFF-1	2	4997.53	na	TOR+	no.meat	vitE	Pre	Pre-breeding	Adult
BFF-1	2	3561.26	na	TOR+	no.meat	vitE	Pre	Pre-breeding	Adult
BFF-1	2	3519.7	na	TOR+	no.meat	vitE	Pre	Pre-breeding	Adult
BFF-1	2	2850.89	na	TOR+	no.meat	vitE	Pre	Pre-breeding	Adult
BFF-1	2	4539.11	na	TOR+	no.meat	vitE	Pre	Pre-breeding	Adult
BFF-1	2	3852.13	na	TOR+	no.meat	vitE	Pre	Pre-breeding	Adult
BFF-1	2	3821.07	na	TOR+	no.meat	vitE	Pre	Pre-breeding	Adult
BFF-1	2	3729.54	na	TOR+	no.meat	vitE	Pre	Pre-breeding	Adult
BFF-1	2	2825.24	na	TOR+	no.meat	vitE	Pre	Pre-breeding	Adult
BFF-1	2	2875.48	na	TOR+	no.meat	vitE	Pre	Pre-breeding	Adult
BFF-1	2	3712.21	na	TOR+	no.meat	vitE	Pre	Pre-breeding	Adult
BFF-1	2	4159.83	na	TOR+	no.meat	vitE	Pre	Pre-breeding	Adult
BFF-1	2	3615.08	na	TOR+	no.meat	vitE	Pre	Pre-breeding	Adult
BFF-1	2	2908.98	na	TOR+	no.meat	vitE	Pre	Pre-breeding	Adult
BFF-1	2	4589.78	na	TOR+	no.meat	vitE	Pre	Pre-breeding	Adult
BFF-1	2	3399.95	na	TOR+	no.meat	vitE	Pre	Pre-breeding	Adult
BFF-1	2	3266.92	na	TOR+	no.meat	vitE	Pre	Pre-breeding	Adult
BFF-1	2	2973.71	na	TOR+	no.meat	vitE	Pre	Pre-breeding	Adult
BFF-1	2	4849.97	na	TOR+	no.meat	vitE	Pre	Pre-breeding	Adult
BFF-1	2	3324.37	na	TOR+	no.meat	vitE	Pre	Pre-breeding	Adult
BFF-1	2	4265.55	na	TOR+	no.meat	vitE	Pre	Pre-breeding	Adult
BFF-1	2	4764.36	na	TOR+	no.meat	vitE	During	Breeding	Adult
BFF-1	2	6154.13	na	TOR+	no.meat	vitE	During	Breeding	Adult
BFF-1	2	6421.22	na	TOR+	no.meat	vitE	During	Breeding	Adult
BFF-1	2	5317.43	na	TOR+	no.meat	vitE	During	Breeding	Adult
BFF-1	2	5371.73	na	TOR+	no.meat	vitE	During	Breeding	Adult
BFF-1	2	5111.23	na	TOR+	no.meat	vitE	During	Breeding	Adult
BFF-1	2	4934.64	na	TOR+	no.meat	vitE	During	Breeding	Adult
BFF-1	2	4432.46	na	TOR+	no.meat	vitE	During	Breeding	Adult
BFF-1	2	3675.82	na	TOR+	no.meat	vitE	During	Breeding	Adult
BFF-1	2	4573.51	na	TOR+	no.meat	vitE	During	Breeding	Adult
BFF-1	2	4590.41	na	TOR+	no.meat	vitE	During	Breeding	Adult
BFF-1	2	3433.17	na	TOR+	no.meat	vitE	During	Breeding	Adult
BFF-1	2	4462.46	na	TOR+	no.meat	vitE	During	Breeding	Adult
BFF-1	2	6526.12	na	TOR+	no.meat	vitE	During	Breeding	Adult
BFF-1	2	2892.37	na	TOR+	no.meat	vitE	During	Breeding	Adult
BFF-1	2	4644.43	na	TOR+	no.meat	vitE	During	Breeding	Adult
BFF-1	2	6796.36	na	TOR+	no.meat	vitE	During	Breeding	Adult
BFF-1	2	5595.79	na	TOR+	no.meat	vitE	During	Breeding	Adult
BFF-1	2	5785.7	na	TOR+	no.meat	vitE	During	Breeding	Adult
BFF-1	2	5704.26	na	TOR+	no.meat	vitE	During	Breeding	Adult
BFF-1	2	4678.26	na	TOR+	no.meat	vitE	During	Breeding	Adult
BFF-1	2	5677.79	na	TOR+	no.meat	vitE	During	Breeding	Adult
BFF-1	2	5806.96	na	TOR+	no.meat	vitE	During	Breeding	Adult
BFF-1	2	4253.05	na	TOR+	no.meat	vitE	During	Breeding	Adult
BFF-1	2	5038.86	na	TOR+	no.meat	vitE	During	Breeding	Adult
BFF-1	2	3703.67	na	TOR+	no.meat	vitE	During	Breeding	Adult
BFF-1	2	5012.28	na	TOR+	no.meat	vitE	During	Breeding	Adult
BFF-1	2	3941.09	na	TOR+	no.meat	vitE	During	Breeding	Adult
BFF-1	2	4277.13	na	TOR+	no.meat	vitE	During	Breeding	Adult
BFF-1	2	4245.07	na	TOR+	no.meat	vitE	During	Breeding	Adult
BFF-1	2	4472.67	na	TOR+	no.meat	vitE	During	Breeding	Adult
BFF-1	2	4836.7	na	TOR+	no.meat	vitE	During	Breeding	Adult
BFF-1	2	2938.28	na	TOR+	no.meat	vitE	During	Breeding	Adult
BFF-1	2	4640.8	na	TOR+	no.meat	vitE	During	Breeding	Adult
BFF-1	2	3341.13	na	TOR+	no.meat	vitE	During	Breeding	Adult
BFF-1	2	3282.1	na	TOR+	no.meat	vitE	During	Breeding	Adult
BFF-1	2	6271.47	na	TOR+	no.meat	vitE	During	Breeding	Adult
BFF-1	2	7233.66	na	TOR+	no.meat	vitE	During	Breeding	Adult
BFF-1	2	4380.69	na	TOR+	no.meat	vitE	During	Breeding	Adult
BFF-1	2	4612.46	na	TOR+	no.meat	vitE	During	Breeding	Adult
BFF-1	2	6847.43	na	TOR+	no.meat	vitE	During	Breeding	Adult
BFF-1	2	3935.32	na	TOR+	no.meat	vitE	During	Breeding	Adult
BFF-1	2	3966.82	na	TOR+	no.meat	vitE	During	Breeding	Adult
BFF-1	2	3933.12	na	TOR+	no.meat	vitE	During	Breeding	Adult
BFF-1	2	4495	na	TOR+	no.meat	vitE	During	Breeding	Adult
BFF-1	2	5503.11	na	TOR+	no.meat	vitE	During	Breeding	Adult
BFF-1	2	3595.45	na	TOR+	no.meat	vitE	During	Breeding	Adult
BFF-1	2	4921.67	na	TOR+	no.meat	vitE	During	Breeding	Adult
BFF-1	2	5689.84	na	TOR+	no.meat	vitE	During	Breeding	Adult
BFF-1	2	7540.57	na	TOR+	no.meat	vitE	During	Breeding	Adult
BFF-1	2	7681.65	na	TOR+	no.meat	vitE	During	Breeding	Adult
BFF-1	2	4669.22	na	TOR+	no.meat	vitE	During	Breeding	Adult
BFF-1	2	8245.68	na	TOR+	no.meat	vitE	During	Breeding	Adult
BFF-1	2	6725.75	na	TOR+	no.meat	vitE	During	Breeding	Adult
BFF-1	2	7852.5	na	TOR+	no.meat	vitE	During	Breeding	Adult
BFF-1	2	5718.98	na	TOR+	no.meat	vitE	During	Breeding	Adult
BFF-1	2	4185.55	na	TOR+	no.meat	vitE	During	Breeding	Adult
BFF-1	2	4924.79	na	TOR+	no.meat	vitE	During	Breeding	Adult
BFF-1	2	3471.66	na	TOR+	no.meat	vitE	During	Breeding	Adult
BFF-1	2	6130.86	na	TOR+	no.meat	vitE	During	Post-breeding	Adult
BFF-1	2	3300.48	na	TOR+	no.meat	vitE	During	Post-breeding	Adult
BFF-1	2	3332.06	na	TOR+	no.meat	vitE	During	Post-breeding	Adult
BFF-1	2	6439.14	na	TOR+	no.meat	vitE	During	Post-breeding	Adult
BFF-1	2	3148.01	na	TOR+	no.meat	vitE	During	Post-breeding	Adult
BFF-1	2	1692.29	na	TOR+	no.meat	vitE	During	Post-breeding	Adult
BFF-1	2	1773.75	na	TOR+	no.meat	vitE	During	Post-breeding	Adult
BFF-1	2	4825.12	na	TOR+	no.meat	vitE	During	Post-breeding	Adult
BFF-1	2	5334.83	na	TOR+	no.meat	vitE	During	Post-breeding	Adult
BFF-2	2	3112.97	na	TOR+/MEAT	meat	vitE	Pre	Pre-breeding	Adult
BFF-2	2	2883.46	na	TOR+/MEAT	meat	vitE	Pre	Pre-breeding	Adult
BFF-2	2	3151.33	na	TOR+/MEAT	meat	vitE	Pre	Pre-breeding	Adult
BFF-2	2	2803.77	na	TOR+/MEAT	meat	vitE	Pre	Pre-breeding	Adult
BFF-2	2	2402.15	na	TOR+/MEAT	meat	vitE	Pre	Pre-breeding	Adult
BFF-2	2	1601.14	na	TOR+/MEAT	meat	vitE	Pre	Pre-breeding	Adult
BFF-2	2	2574.59	na	TOR+/MEAT	meat	vitE	Pre	Pre-breeding	Adult
BFF-2	2	2641.95	na	TOR+/MEAT	meat	vitE	Pre	Pre-breeding	Adult
BFF-2	2	3257.2	na	TOR+/MEAT	meat	vitE	Pre	Pre-breeding	Adult
BFF-2	2	2743.48	na	TOR+/MEAT	meat	vitE	Pre	Pre-breeding	Adult
BFF-2	2	2577.32	na	TOR+/MEAT	meat	vitE	Pre	Pre-breeding	Adult
BFF-2	2	2355.56	na	TOR+/MEAT	meat	vitE	Pre	Pre-breeding	Adult
BFF-2	2	2686.94	na	TOR+/MEAT	meat	vitE	Pre	Pre-breeding	Adult
BFF-2	2	3423.91	na	TOR+/MEAT	meat	vitE	Pre	Pre-breeding	Adult
BFF-2	2	1163.53	na	TOR+/MEAT	meat	vitE	Pre	Pre-breeding	Adult
BFF-2	2	2841.72	na	TOR+/MEAT	meat	vitE	Pre	Pre-breeding	Adult
BFF-2	2	3601.84	na	TOR+/MEAT	meat	vitE	Pre	Pre-breeding	Adult
BFF-2	2	2476.82	na	TOR+/MEAT	meat	vitE	Pre	Pre-breeding	Adult
BFF-2	2	2017.53	na	TOR+/MEAT	meat	vitE	Pre	Pre-breeding	Adult
BFF-2	2	3923.69	na	TOR+/MEAT	meat	vitE	Pre	Pre-breeding	Adult
BFF-2	2	3510.74	na	TOR+/MEAT	meat	vitE	Pre	Pre-breeding	Adult
BFF-2	2	1704.53	na	TOR+/MEAT	meat	vitE	Pre	Pre-breeding	Adult
BFF-2	2	2321.38	na	TOR+/MEAT	meat	vitE	Pre	Pre-breeding	Adult
BFF-2	2	4007.29	na	TOR+/MEAT	meat	vitE	Pre	Pre-breeding	Adult
BFF-2	2	2289.29	na	TOR+/MEAT	meat	vitE	Pre	Pre-breeding	Adult
BFF-2	2	4128.82	na	TOR+/MEAT	meat	vitE	During	Breeding	Adult
BFF-2	2	3843.9	na	TOR+/MEAT	meat	vitE	During	Breeding	Adult
BFF-2	2	1893.07	na	TOR+/MEAT	meat	vitE	During	Breeding	Adult
BFF-2	2	3339.82	na	TOR+/MEAT	meat	vitE	During	Breeding	Adult
BFF-2	2	4415.3	na	TOR+/MEAT	meat	vitE	During	Breeding	Adult
BFF-2	2	1244.02	na	TOR+/MEAT	meat	vitE	During	Breeding	Adult
BFF-2	2	3013.98	na	TOR+/MEAT	meat	vitE	During	Breeding	Adult
BFF-2	2	4994.38	na	TOR+/MEAT	meat	vitE	During	Breeding	Adult
BFF-2	2	3639.15	na	TOR+/MEAT	meat	vitE	During	Breeding	Adult
BFF-2	2	2240.8	na	TOR+/MEAT	meat	vitE	During	Breeding	Adult
BFF-2	2	3546.97	na	TOR+/MEAT	meat	vitE	During	Breeding	Adult
BFF-2	2	4742.12	na	TOR+/MEAT	meat	vitE	During	Breeding	Adult
BFF-2	2	3076.64	na	TOR+/MEAT	meat	vitE	During	Breeding	Adult
BFF-2	2	2531.85	na	TOR+/MEAT	meat	vitE	During	Breeding	Adult
BFF-2	2	5506.3	na	TOR+/MEAT	meat	vitE	During	Breeding	Adult
BFF-2	2	3967.91	na	TOR+/MEAT	meat	vitE	During	Breeding	Adult
BFF-2	2	2558.35	na	TOR+/MEAT	meat	vitE	During	Breeding	Adult
BFF-2	2	2489.25	na	TOR+/MEAT	meat	vitE	During	Breeding	Adult
BFF-2	2	4576.16	na	TOR+/MEAT	meat	vitE	During	Breeding	Adult
BFF-2	2	1987.26	na	TOR+/MEAT	meat	vitE	During	Breeding	Adult
BFF-2	2	3159.08	na	TOR+/MEAT	meat	vitE	During	Breeding	Adult
BFF-2	2	3669	na	TOR+/MEAT	meat	vitE	During	Breeding	Adult
BFF-2	2	4924.09	na	TOR+/MEAT	meat	vitE	During	Breeding	Adult
BFF-2	2	2657.4	na	TOR+/MEAT	meat	vitE	During	Breeding	Adult
BFF-2	2	3043.41	na	TOR+/MEAT	meat	vitE	During	Breeding	Adult
BFF-2	2	5667.15	na	TOR+/MEAT	meat	vitE	During	Breeding	Adult
BFF-2	2	2285.54	na	TOR+/MEAT	meat	vitE	During	Breeding	Adult
BFF-2	2	2976.15	na	TOR+/MEAT	meat	vitE	During	Breeding	Adult
BFF-2	2	4581.63	na	TOR+/MEAT	meat	vitE	During	Breeding	Adult
BFF-2	2	4642.3	na	TOR+/MEAT	meat	vitE	During	Breeding	Adult
BFF-2	2	2421.41	na	TOR+/MEAT	meat	vitE	During	Breeding	Adult
BFF-2	2	3951.43	na	TOR+/MEAT	meat	vitE	During	Breeding	Adult
BFF-2	2	4742.04	na	TOR+/MEAT	meat	vitE	During	Breeding	Adult
BFF-2	2	644.009	na	TOR+/MEAT	meat	vitE	During	Breeding	Adult
BFF-2	2	3088.91	na	TOR+/MEAT	meat	vitE	During	Breeding	Adult
BFF-2	2	6129.77	na	TOR+/MEAT	meat	vitE	During	Breeding	Adult
BFF-2	2	7645.64	na	TOR+/MEAT	meat	vitE	During	Breeding	Adult
BFF-2	2	3803.5	na	TOR+/MEAT	meat	vitE	During	Breeding	Adult
BFF-2	2	4738.67	na	TOR+/MEAT	meat	vitE	During	Breeding	Adult
BFF-2	2	6610.5	na	TOR+/MEAT	meat	vitE	During	Breeding	Adult
BFF-2	2	3123.27	na	TOR+/MEAT	meat	vitE	During	Breeding	Adult
BFF-2	2	1452.47	na	TOR+/MEAT	meat	vitE	During	Breeding	Adult
BFF-2	2	3913.3	na	TOR+/MEAT	meat	vitE	During	Breeding	Adult
BFF-2	2	3949.67	na	TOR+/MEAT	meat	vitE	During	Breeding	Adult
BFF-2	2	3504.56	na	TOR+/MEAT	meat	vitE	During	Breeding	Adult
BFF-2	2	2809.27	na	TOR+/MEAT	meat	vitE	During	Breeding	Adult
BFF-2	2	3184.75	na	TOR+/MEAT	meat	vitE	During	Breeding	Adult
BFF-2	2	4236.12	na	TOR+/MEAT	meat	vitE	During	Breeding	Adult
BFF-2	2	3612.01	na	TOR+/MEAT	meat	vitE	During	Breeding	Adult
BFF-2	2	5308.29	na	TOR+/MEAT	meat	vitE	During	Breeding	Adult
BFF-2	2	2345.48	na	TOR+/MEAT	meat	vitE	During	Breeding	Adult
BFF-2	2	5535.41	na	TOR+/MEAT	meat	vitE	During	Breeding	Adult
BFF-2	2	3612.22	na	TOR+/MEAT	meat	vitE	During	Breeding	Adult
BFF-2	2	2886.06	na	TOR+/MEAT	meat	vitE	During	Breeding	Adult
BFF-2	2	6372.48	na	TOR+/MEAT	meat	vitE	During	Breeding	Adult
BFF-2	2	4051.81	na	TOR+/MEAT	meat	vitE	During	Breeding	Adult
BFF-2	2	4717.32	na	TOR+/MEAT	meat	vitE	During	Breeding	Adult
BFF-2	2	2618.38	na	TOR+/MEAT	meat	vitE	During	Breeding	Adult
BFF-2	2	3665.21	na	TOR+/MEAT	meat	vitE	During	Breeding	Adult
BFF-2	2	4702.23	na	TOR+/MEAT	meat	vitE	During	Post-breeding	Adult
BFF-2	2	3074.93	na	TOR+/MEAT	meat	vitE	During	Post-breeding	Adult
BFF-2	2	4043.81	na	TOR+/MEAT	meat	vitE	During	Post-breeding	Adult
BFF-2	2	2787.51	na	TOR+/MEAT	meat	vitE	During	Post-breeding	Adult
BFF-2	2	564.403	na	TOR+/MEAT	meat	vitE	During	Post-breeding	Adult
BFF-2	2	1172.47	na	TOR+/MEAT	meat	vitE	During	Post-breeding	Adult
BFF-2	2	2924.65	na	TOR+/MEAT	meat	vitE	During	Post-breeding	Adult
BFF-2	2	2583.49	na	TOR+/MEAT	meat	vitE	During	Post-breeding	Adult
BFF-3	3	2726.59	10044.3	TOR+/MEAT	meat	vitE	Pre	Pre-breeding	Adult
BFF-3	3	3101.75	na	TOR+/MEAT	meat	vitE	Pre	Pre-breeding	Adult
BFF-3	3	2106.68	5791.78	TOR+/MEAT	meat	vitE	Pre	Pre-breeding	Adult
BFF-3	3	2016.11	na	TOR+/MEAT	meat	vitE	Pre	Pre-breeding	Adult
BFF-3	3	2572.97	8690.53	TOR+/MEAT	meat	vitE	Pre	Pre-breeding	Adult
BFF-3	3	2941.18	na	TOR+/MEAT	meat	vitE	Pre	Pre-breeding	Adult
BFF-3	3	1763.18	4989.38	TOR+/MEAT	meat	vitE	Pre	Pre-breeding	Adult
BFF-3	3	2544.3	na	TOR+/MEAT	meat	vitE	Pre	Pre-breeding	Adult
BFF-3	3	1797.66	6718.35	TOR+/MEAT	meat	vitE	Pre	Pre-breeding	Adult
BFF-3	3	2283.61	na	TOR+/MEAT	meat	vitE	Pre	Pre-breeding	Adult
BFF-3	3	3116.08	8252.17	TOR+/MEAT	meat	vitE	Pre	Pre-breeding	Adult
BFF-3	3	3148.24	na	TOR+/MEAT	meat	vitE	Pre	Pre-breeding	Adult
BFF-3	3	2645.26	8862.84	TOR+/MEAT	meat	vitE	Pre	Pre-breeding	Adult
BFF-3	3	1078.76	na	TOR+/MEAT	meat	vitE	Pre	Pre-breeding	Adult
BFF-3	3	3614.55	7730.94	TOR+/MEAT	meat	vitE	Pre	Pre-breeding	Adult
BFF-3	3	3670.23	na	TOR+/MEAT	meat	vitE	Pre	Pre-breeding	Adult
BFF-3	3	590.182	1698	TOR+/MEAT	meat	vitE	Pre	Pre-breeding	Adult
BFF-3	3	4192.73	na	TOR+/MEAT	meat	vitE	Pre	Pre-breeding	Adult
BFF-3	3	4446.81	9082.02	TOR+/MEAT	meat	vitE	Pre	Pre-breeding	Adult
BFF-3	3	5015.52	na	TOR+/MEAT	meat	vitE	Pre	Pre-breeding	Adult
BFF-3	3	3272.07	9310.41	TOR+/MEAT	meat	vitE	Pre	Pre-breeding	Adult
BFF-3	3	2510.49	na	TOR+/MEAT	meat	vitE	Pre	Pre-breeding	Adult
BFF-3	3	3721.06	8338.04	TOR+/MEAT	meat	vitE	Pre	Pre-breeding	Adult
BFF-3	3	1725.62	na	TOR+/MEAT	meat	vitE	Pre	Pre-breeding	Adult
BFF-3	3	3699.09	10201.9	TOR+/MEAT	meat	vitE	Pre	Pre-breeding	Adult
BFF-3	3	3800.39	na	TOR+/MEAT	meat	vitE	Pre	Pre-breeding	Adult
BFF-3	3	2165.95	8768.8	TOR+/MEAT	meat	vitE	Pre	Pre-breeding	Adult
BFF-3	3	2520	7373.65	TOR+/MEAT	meat	vitE	During	Breeding	Adult
BFF-3	3	2368.09	na	TOR+/MEAT	meat	vitE	During	Breeding	Adult
BFF-3	3	798.113	2958.96	TOR+/MEAT	meat	vitE	During	Breeding	Adult
BFF-3	3	1818.88	na	TOR+/MEAT	meat	vitE	During	Breeding	Adult
BFF-3	3	3220.92	9780.44	TOR+/MEAT	meat	vitE	During	Breeding	Adult
BFF-3	3	1941.68	na	TOR+/MEAT	meat	vitE	During	Breeding	Adult
BFF-3	3	1426.44	4190.05	TOR+/MEAT	meat	vitE	During	Breeding	Adult
BFF-3	3	2894.79	na	TOR+/MEAT	meat	vitE	During	Breeding	Adult
BFF-3	3	2982.98	13538.9	TOR+/MEAT	meat	vitE	During	Breeding	Adult
BFF-3	3	1022.76	na	TOR+/MEAT	meat	vitE	During	Breeding	Adult
BFF-3	3	1799.52	7658.57	TOR+/MEAT	meat	vitE	During	Breeding	Adult
BFF-3	3	2864.36	na	TOR+/MEAT	meat	vitE	During	Breeding	Adult
BFF-3	3	2057.45	10982.7	TOR+/MEAT	meat	vitE	During	Breeding	Adult
BFF-3	3	1214.08	na	TOR+/MEAT	meat	vitE	During	Breeding	Adult
BFF-3	3	3608.32	19860	TOR+/MEAT	meat	vitE	During	Breeding	Adult
BFF-3	3	5018.21	na	TOR+/MEAT	meat	vitE	During	Breeding	Adult
BFF-3	3	1595.67	9060.86	TOR+/MEAT	meat	vitE	During	Breeding	Adult
BFF-3	3	1877.79	na	TOR+/MEAT	meat	vitE	During	Breeding	Adult
BFF-3	3	4582.38	31602.1	TOR+/MEAT	meat	vitE	During	Breeding	Adult
BFF-3	3	1802.81	na	TOR+/MEAT	meat	vitE	During	Breeding	Adult
BFF-3	3	3898.61	27186.1	TOR+/MEAT	meat	vitE	During	Breeding	Adult
BFF-3	3	2376.73	na	TOR+/MEAT	meat	vitE	During	Breeding	Adult
BFF-3	3	3961.87	40218.7	TOR+/MEAT	meat	vitE	During	Breeding	Adult
BFF-3	3	1786.68	na	TOR+/MEAT	meat	vitE	During	Breeding	Adult
BFF-3	3	3754.52	31128.2	TOR+/MEAT	meat	vitE	During	Breeding	Adult
BFF-3	3	2275.56	na	TOR+/MEAT	meat	vitE	During	Breeding	Adult
BFF-3	3	2340	25248.1	TOR+/MEAT	meat	vitE	During	Breeding	Adult
BFF-3	3	5445.35	na	TOR+/MEAT	meat	vitE	During	Breeding	Adult
BFF-3	3	4258.91	28131.9	TOR+/MEAT	meat	vitE	During	Breeding	Adult
BFF-3	3	3697.61	na	TOR+/MEAT	meat	vitE	During	Breeding	Adult
BFF-3	3	2956.77	37074.5	TOR+/MEAT	meat	vitE	During	Breeding	Adult
BFF-3	3	2992.83	na	TOR+/MEAT	meat	vitE	During	Breeding	Adult
BFF-3	3	3963.41	41868.2	TOR+/MEAT	meat	vitE	During	Breeding	Adult
BFF-3	3	2262.41	na	TOR+/MEAT	meat	vitE	During	Breeding	Adult
BFF-3	3	4478.42	na	TOR+/MEAT	meat	vitE	During	Breeding	Adult
BFF-3	3	4464.65	28441.7	TOR+/MEAT	meat	vitE	During	Breeding	Adult
BFF-3	3	1335.85	na	TOR+/MEAT	meat	vitE	During	Breeding	Adult
BFF-3	3	2896.12	16345	TOR+/MEAT	meat	vitE	During	Breeding	Adult
BFF-3	3	3422.9	na	TOR+/MEAT	meat	vitE	During	Breeding	Adult
BFF-3	3	4211.9	62532.1	TOR+/MEAT	meat	vitE	During	Breeding	Adult
BFF-3	3	6638.11	59458.4	TOR+/MEAT	meat	vitE	During	Breeding	Adult
BFF-3	3	5526.14	na	TOR+/MEAT	meat	vitE	During	Breeding	Adult
BFF-3	3	6344.76	70691.9	TOR+/MEAT	meat	vitE	During	Breeding	Adult
BFF-3	3	5488.05	30898.6	TOR+/MEAT	meat	vitE	During	Breeding	Adult
BFF-3	3	1619.14	na	TOR+/MEAT	meat	vitE	During	Breeding	Adult
BFF-3	3	1602.95	8906.18	TOR+/MEAT	meat	vitE	During	Breeding	Adult
BFF-3	3	3074.69	12254.8	TOR+/MEAT	meat	vitE	During	Breeding	Adult
BFF-3	3	3523.97	11614.1	TOR+/MEAT	meat	vitE	During	Breeding	Adult
BFF-3	3	6104.64	na	TOR+/MEAT	meat	vitE	During	Breeding	Adult
BFF-3	3	6067.65	49123.5	TOR+/MEAT	meat	vitE	During	Breeding	Adult
BFF-3	3	4074.33	na	TOR+/MEAT	meat	vitE	During	Breeding	Adult
BFF-3	3	5247.62	15269.2	TOR+/MEAT	meat	vitE	During	Breeding	Adult
BFF-3	3	1615.59	na	TOR+/MEAT	meat	vitE	During	Breeding	Adult
BFF-3	3	1125	2593.52	TOR+/MEAT	meat	vitE	During	Breeding	Adult
BFF-3	3	3634.31	na	TOR+/MEAT	meat	vitE	During	Breeding	Adult
BFF-3	3	4795.76	22308.3	TOR+/MEAT	meat	vitE	During	Post-breeding	Adult
BFF-3	3	4968.48	na	TOR+/MEAT	meat	vitE	During	Post-breeding	Adult
BFF-3	3	4732.26	12612.1	TOR+/MEAT	meat	vitE	During	Post-breeding	Adult
BFF-3	3	3105.91	na	TOR+/MEAT	meat	vitE	During	Post-breeding	Adult
BFF-3	3	5200.5	19095.8	TOR+/MEAT	meat	vitE	During	Post-breeding	Adult
BFF-3	3	2698.4	na	TOR+/MEAT	meat	vitE	During	Post-breeding	Adult
BFF-3	3	3892.54	9361.58	TOR+/MEAT	meat	vitE	During	Post-breeding	Adult
BFF-3	3	3369.13	na	TOR+/MEAT	meat	vitE	During	Post-breeding	Adult
BFF-3	3	3669.38	9715.42	TOR+/MEAT	meat	vitE	During	Post-breeding	Adult
BFF-4	2	4924.97	17068.1	TOR+/MEAT	meat	vitE	Pre	Pre-breeding	Adult
BFF-4	2	2741	na	TOR+/MEAT	meat	vitE	Pre	Pre-breeding	Adult
BFF-4	2	4542.25	11679.4	TOR+/MEAT	meat	vitE	Pre	Pre-breeding	Adult
BFF-4	2	2629.75	na	TOR+/MEAT	meat	vitE	Pre	Pre-breeding	Adult
BFF-4	2	4494.48	6159.76	TOR+/MEAT	meat	vitE	Pre	Pre-breeding	Adult
BFF-4	2	3290.73	na	TOR+/MEAT	meat	vitE	Pre	Pre-breeding	Adult
BFF-4	2	3453.46	7950.66	TOR+/MEAT	meat	vitE	Pre	Pre-breeding	Adult
BFF-4	2	3948.1	na	TOR+/MEAT	meat	vitE	Pre	Pre-breeding	Adult
BFF-4	2	2680.72	4171.88	TOR+/MEAT	meat	vitE	Pre	Pre-breeding	Adult
BFF-4	2	1930.67	na	TOR+/MEAT	meat	vitE	Pre	Pre-breeding	Adult
BFF-4	2	3006.13	4428.33	TOR+/MEAT	meat	vitE	Pre	Pre-breeding	Adult
BFF-4	2	3195.65	na	TOR+/MEAT	meat	vitE	Pre	Pre-breeding	Adult
BFF-4	2	2121.01	6411.51	TOR+/MEAT	meat	vitE	Pre	Pre-breeding	Adult
BFF-4	2	1153.03	na	TOR+/MEAT	meat	vitE	Pre	Pre-breeding	Adult
BFF-4	2	1424.55	2325.98	TOR+/MEAT	meat	vitE	Pre	Pre-breeding	Adult
BFF-4	2	2986.42	na	TOR+/MEAT	meat	vitE	Pre	Pre-breeding	Adult
BFF-4	2	1462.96	3072.11	TOR+/MEAT	meat	vitE	Pre	Pre-breeding	Adult
BFF-4	2	3993.8	4625.25	TOR+/MEAT	meat	vitE	Pre	Pre-breeding	Adult
BFF-4	2	2872.85	5190.28	TOR+/MEAT	meat	vitE	Pre	Pre-breeding	Adult
BFF-4	2	3957.5	6364.58	TOR+/MEAT	meat	vitE	Pre	Pre-breeding	Adult
BFF-4	2	1122.2	3821.73	TOR+/MEAT	meat	vitE	Pre	Pre-breeding	Adult
BFF-4	2	3274.04	na	TOR+/MEAT	meat	vitE	Pre	Pre-breeding	Adult
BFF-4	2	3493.24	7398.17	TOR+/MEAT	meat	vitE	Pre	Pre-breeding	Adult
BFF-4	2	3556.38	na	TOR+/MEAT	meat	vitE	During	Breeding	Adult
BFF-4	2	367.431	11554.9	TOR+/MEAT	meat	vitE	During	Breeding	Adult
BFF-4	2	950.265	na	TOR+/MEAT	meat	vitE	During	Breeding	Adult
BFF-4	2	1876.98	9453.4	TOR+/MEAT	meat	vitE	During	Breeding	Adult
BFF-4	2	4464.45	na	TOR+/MEAT	meat	vitE	During	Breeding	Adult
BFF-4	2	928.135	8836.54	TOR+/MEAT	meat	vitE	During	Breeding	Adult
BFF-4	2	410.618	na	TOR+/MEAT	meat	vitE	During	Breeding	Adult
BFF-4	2	1056.58	7410.48	TOR+/MEAT	meat	vitE	During	Breeding	Adult
BFF-4	2	951.085	4563.82	TOR+/MEAT	meat	vitE	During	Breeding	Adult
BFF-4	2	2022.37	13458.2	TOR+/MEAT	meat	vitE	During	Breeding	Adult
BFF-4	2	2722.95	23421.5	TOR+/MEAT	meat	vitE	During	Breeding	Adult
BFF-4	2	666.906	na	TOR+/MEAT	meat	vitE	During	Breeding	Adult
BFF-4	2	1515.08	12494.7	TOR+/MEAT	meat	vitE	During	Breeding	Adult
BFF-4	2	4382.23	na	TOR+/MEAT	meat	vitE	During	Breeding	Adult
BFF-4	2	213.228	4168.13	TOR+/MEAT	meat	vitE	During	Breeding	Adult
BFF-4	2	553.317	na	TOR+/MEAT	meat	vitE	During	Breeding	Adult
BFF-4	2	2327.45	22407.8	TOR+/MEAT	meat	vitE	During	Breeding	Adult
BFF-4	2	2116.13	na	TOR+/MEAT	meat	vitE	During	Breeding	Adult
BFF-4	2	979.482	5521.71	TOR+/MEAT	meat	vitE	During	Breeding	Adult
BFF-4	2	1269.52	7344.44	TOR+/MEAT	meat	vitE	During	Breeding	Adult
BFF-4	2	3058.64	19911.5	TOR+/MEAT	meat	vitE	During	Breeding	Adult
BFF-4	2	6535.62	52592.5	TOR+/MEAT	meat	vitE	During	Breeding	Adult
BFF-4	2	707.174	na	TOR+/MEAT	meat	vitE	During	Breeding	Adult
BFF-4	2	3307.77	45707.4	TOR+/MEAT	meat	vitE	During	Breeding	Adult
BFF-4	2	512.462	2461.96	TOR+/MEAT	meat	vitE	During	Breeding	Adult
BFF-4	2	712.534	na	TOR+/MEAT	meat	vitE	During	Breeding	Adult
BFF-4	2	3051.21	28470.2	TOR+/MEAT	meat	vitE	During	Breeding	Adult
BFF-4	2	2732.39	na	TOR+/MEAT	meat	vitE	During	Breeding	Adult
BFF-4	2	771.714	8335.14	TOR+/MEAT	meat	vitE	During	Breeding	Adult
BFF-4	2	1015.5	na	TOR+/MEAT	meat	vitE	During	Breeding	Adult
BFF-4	2	3018	20427.5	TOR+/MEAT	meat	vitE	During	Breeding	Adult
BFF-4	2	871.077	5126.52	TOR+/MEAT	meat	vitE	During	Breeding	Adult
BFF-4	2	4461.38	23487.3	TOR+/MEAT	meat	vitE	During	Breeding	Adult
BFF-4	2	3240.6	17216.4	TOR+/MEAT	meat	vitE	During	Breeding	Adult
BFF-4	2	1255.59	na	TOR+/MEAT	meat	vitE	During	Breeding	Adult
BFF-4	2	811.524	3337.38	TOR+/MEAT	meat	vitE	During	Breeding	Adult
BFF-4	2	2041.7	na	TOR+/MEAT	meat	vitE	During	Breeding	Adult
BFF-4	2	2355.08	16382.9	TOR+/MEAT	meat	vitE	During	Breeding	Adult
BFF-4	2	7480.77	na	TOR+/MEAT	meat	vitE	During	Breeding	Adult
BFF-4	2	2684.04	11214.3	TOR+/MEAT	meat	vitE	During	Breeding	Adult
BFF-4	2	6110.39	41523.4	TOR+/MEAT	meat	vitE	During	Breeding	Adult
BFF-4	2	6149.61	na	TOR+/MEAT	meat	vitE	During	Breeding	Adult
BFF-4	2	4062.2	14898.5	TOR+/MEAT	meat	vitE	During	Breeding	Adult
BFF-4	2	3691.62	15608.2	TOR+/MEAT	meat	vitE	During	Breeding	Adult
BFF-4	2	3318.75	na	TOR+/MEAT	meat	vitE	During	Breeding	Adult
BFF-4	2	2274.69	10525.2	TOR+/MEAT	meat	vitE	During	Breeding	Adult
BFF-4	2	7369.92	21794.4	TOR+/MEAT	meat	vitE	During	Breeding	Adult
BFF-4	2	4160.88	5683.42	TOR+/MEAT	meat	vitE	During	Breeding	Adult
BFF-4	2	4029.43	na	TOR+/MEAT	meat	vitE	During	Breeding	Adult
BFF-4	2	4136.55	7487.7	TOR+/MEAT	meat	vitE	During	Breeding	Adult
BFF-4	2	5241.76	na	TOR+/MEAT	meat	vitE	During	Post-breeding	Adult
BFF-4	2	3496.99	8745.44	TOR+/MEAT	meat	vitE	During	Post-breeding	Adult
BFF-4	2	2963.2	na	TOR+/MEAT	meat	vitE	During	Post-breeding	Adult
BFF-4	2	4634.92	7273.76	TOR+/MEAT	meat	vitE	During	Post-breeding	Adult
BFF-4	2	371.503	na	TOR+/MEAT	meat	vitE	During	Post-breeding	Adult
BFF-4	2	3845.14	6096.3	TOR+/MEAT	meat	vitE	During	Post-breeding	Adult
BFF-4	2	2180.95	na	TOR+/MEAT	meat	vitE	During	Post-breeding	Adult
BFF-4	2	4962.54	5220.95	TOR+/MEAT	meat	vitE	During	Post-breeding	Adult
BFF-4	2	3898.82	na	TOR+/MEAT	meat	vitE	During	Post-breeding	Adult
BFF-5	1	2692.39	na	TOR/MEAT	meat	no.vitE	Pre	Pre-breeding	Juv
BFF-5	1	2936.92	na	TOR/MEAT	meat	no.vitE	Pre	Pre-breeding	Juv
BFF-5	1	2571.77	na	TOR/MEAT	meat	no.vitE	Pre	Pre-breeding	Juv
BFF-5	1	2679.38	na	TOR/MEAT	meat	no.vitE	Pre	Pre-breeding	Juv
BFF-5	1	2272.11	na	TOR/MEAT	meat	no.vitE	Pre	Pre-breeding	Juv
BFF-5	1	3387.24	na	TOR/MEAT	meat	no.vitE	Pre	Pre-breeding	Juv
BFF-5	1	4339.77	na	TOR/MEAT	meat	no.vitE	Pre	Pre-breeding	Juv
BFF-5	1	3831.87	na	TOR/MEAT	meat	no.vitE	Pre	Pre-breeding	Juv
BFF-5	1	3979.71	na	TOR/MEAT	meat	no.vitE	Pre	Pre-breeding	Juv
BFF-5	1	3278.65	na	TOR/MEAT	meat	no.vitE	Pre	Pre-breeding	Juv
BFF-5	1	5214.21	na	TOR/MEAT	meat	no.vitE	Pre	Pre-breeding	Juv
BFF-5	1	4159.62	na	TOR/MEAT	meat	no.vitE	Pre	Pre-breeding	Juv
BFF-5	1	3131.68	na	TOR/MEAT	meat	no.vitE	Pre	Pre-breeding	Juv
BFF-5	1	1874.29	na	TOR/MEAT	meat	no.vitE	Pre	Pre-breeding	Juv
BFF-5	1	2233.66	na	TOR/MEAT	meat	no.vitE	Pre	Pre-breeding	Juv
BFF-5	1	2531.27	na	TOR/MEAT	meat	no.vitE	Pre	Pre-breeding	Juv
BFF-5	1	3716.63	na	TOR/MEAT	meat	no.vitE	Pre	Pre-breeding	Juv
BFF-5	1	2169.6	na	TOR/MEAT	meat	no.vitE	Pre	Pre-breeding	Juv
BFF-5	1	2174.64	na	TOR/MEAT	meat	no.vitE	Pre	Pre-breeding	Juv
BFF-5	1	2368.54	na	TOR/MEAT	meat	no.vitE	Pre	Pre-breeding	Juv
BFF-5	1	2221.38	na	TOR/MEAT	meat	no.vitE	Pre	Pre-breeding	Juv
BFF-5	1	1951.68	na	TOR/MEAT	meat	no.vitE	Pre	Pre-breeding	Juv
BFF-5	1	2417.81	na	TOR/MEAT	meat	no.vitE	Pre	Pre-breeding	Juv
BFF-5	1	1945.48	na	TOR/MEAT	meat	no.vitE	During	Breeding	Juv
BFF-5	1	1734.87	na	TOR/MEAT	meat	no.vitE	During	Breeding	Juv
BFF-5	1	2137.78	na	TOR/MEAT	meat	no.vitE	During	Breeding	Juv
BFF-5	1	2345.15	na	TOR/MEAT	meat	no.vitE	During	Breeding	Juv
BFF-5	1	1600.94	na	TOR/MEAT	meat	no.vitE	During	Breeding	Juv
BFF-5	1	2099.69	na	TOR/MEAT	meat	no.vitE	During	Breeding	Juv
BFF-5	1	1710.33	na	TOR/MEAT	meat	no.vitE	During	Breeding	Juv
BFF-5	1	1013.18	na	TOR/MEAT	meat	no.vitE	During	Breeding	Juv
BFF-5	1	2451.33	na	TOR/MEAT	meat	no.vitE	During	Breeding	Juv
BFF-5	1	2359.58	na	TOR/MEAT	meat	no.vitE	During	Breeding	Juv
BFF-5	1	1921.49	na	TOR/MEAT	meat	no.vitE	During	Breeding	Juv
BFF-5	1	1802.83	na	TOR/MEAT	meat	no.vitE	During	Breeding	Juv
BFF-5	1	2605.8	na	TOR/MEAT	meat	no.vitE	During	Breeding	Juv
BFF-5	1	1380.58	na	TOR/MEAT	meat	no.vitE	During	Breeding	Juv
BFF-5	1	2360.22	na	TOR/MEAT	meat	no.vitE	During	Breeding	Juv
BFF-5	1	1868.09	na	TOR/MEAT	meat	no.vitE	During	Breeding	Juv
BFF-5	1	1812.44	na	TOR/MEAT	meat	no.vitE	During	Breeding	Juv
BFF-5	1	2618.07	na	TOR/MEAT	meat	no.vitE	During	Breeding	Juv
BFF-5	1	3212.67	na	TOR/MEAT	meat	no.vitE	During	Breeding	Juv
BFF-5	1	2270.87	na	TOR/MEAT	meat	no.vitE	During	Breeding	Juv
BFF-5	1	1786.4	na	TOR/MEAT	meat	no.vitE	During	Breeding	Juv
BFF-5	1	1993.67	na	TOR/MEAT	meat	no.vitE	During	Breeding	Juv
BFF-5	1	3927.73	na	TOR/MEAT	meat	no.vitE	During	Breeding	Juv
BFF-5	1	2916.47	na	TOR/MEAT	meat	no.vitE	During	Breeding	Juv
BFF-5	1	4338.67	na	TOR/MEAT	meat	no.vitE	During	Breeding	Juv
BFF-5	1	2897.15	na	TOR/MEAT	meat	no.vitE	During	Breeding	Juv
BFF-5	1	2435.79	na	TOR/MEAT	meat	no.vitE	During	Breeding	Juv
BFF-5	1	1924.8	na	TOR/MEAT	meat	no.vitE	During	Breeding	Juv
BFF-5	1	4664.85	na	TOR/MEAT	meat	no.vitE	During	Breeding	Juv
BFF-5	1	3180.99	na	TOR/MEAT	meat	no.vitE	During	Breeding	Juv
BFF-5	1	2158.26	na	TOR/MEAT	meat	no.vitE	During	Breeding	Juv
BFF-5	1	2623.92	na	TOR/MEAT	meat	no.vitE	During	Breeding	Juv
BFF-5	1	1732.91	na	TOR/MEAT	meat	no.vitE	During	Breeding	Juv
BFF-5	1	3058.2	na	TOR/MEAT	meat	no.vitE	During	Breeding	Juv
BFF-5	1	1622.84	na	TOR/MEAT	meat	no.vitE	During	Breeding	Juv
BFF-5	1	1269.38	na	TOR/MEAT	meat	no.vitE	During	Breeding	Juv
BFF-5	1	2208.27	na	TOR/MEAT	meat	no.vitE	During	Breeding	Juv
BFF-5	1	3034.41	na	TOR/MEAT	meat	no.vitE	During	Breeding	Juv
BFF-5	1	2763.94	na	TOR/MEAT	meat	no.vitE	During	Breeding	Juv
BFF-5	1	1573.12	na	TOR/MEAT	meat	no.vitE	During	Breeding	Juv
BFF-5	1	2260.12	na	TOR/MEAT	meat	no.vitE	During	Breeding	Juv
BFF-5	1	1627.28	na	TOR/MEAT	meat	no.vitE	During	Breeding	Juv
BFF-5	1	3496.97	na	TOR/MEAT	meat	no.vitE	During	Breeding	Juv
BFF-5	1	6090.98	na	TOR/MEAT	meat	no.vitE	During	Breeding	Juv
BFF-5	1	3299.8	na	TOR/MEAT	meat	no.vitE	During	Breeding	Juv
BFF-5	1	3696.34	na	TOR/MEAT	meat	no.vitE	During	Breeding	Juv
BFF-5	1	2846.51	na	TOR/MEAT	meat	no.vitE	During	Breeding	Juv
BFF-5	1	4614.07	na	TOR/MEAT	meat	no.vitE	During	Breeding	Juv
BFF-5	1	6448.5	na	TOR/MEAT	meat	no.vitE	During	Breeding	Juv
BFF-5	1	4841.53	na	TOR/MEAT	meat	no.vitE	During	Breeding	Juv
BFF-5	1	4077.94	na	TOR/MEAT	meat	no.vitE	During	Breeding	Juv
BFF-5	1	2919.98	na	TOR/MEAT	meat	no.vitE	During	Breeding	Juv
BFF-5	1	4003.48	na	TOR/MEAT	meat	no.vitE	During	Breeding	Juv
BFF-5	1	3817.74	na	TOR/MEAT	meat	no.vitE	During	Breeding	Juv
BFF-5	1	3042.58	na	TOR/MEAT	meat	no.vitE	During	Post-breeding	Juv
BFF-5	1	2478	na	TOR/MEAT	meat	no.vitE	During	Post-breeding	Juv
BFF-5	1	3158.45	na	TOR/MEAT	meat	no.vitE	During	Post-breeding	Juv
BFF-5	1	2414.72	na	TOR/MEAT	meat	no.vitE	During	Post-breeding	Juv
BFF-5	1	3087.77	na	TOR/MEAT	meat	no.vitE	During	Post-breeding	Juv
BFF-5	1	3029.55	na	TOR/MEAT	meat	no.vitE	During	Post-breeding	Juv
BFF-5	1	2543.45	na	TOR/MEAT	meat	no.vitE	During	Post-breeding	Juv
BFF-5	1	3332.41	na	TOR/MEAT	meat	no.vitE	During	Post-breeding	Juv
BFF-5	1	2170.46	na	TOR/MEAT	meat	no.vitE	During	Post-breeding	Juv
BFF-6	3	2802.27	12656.5	TOR/MEAT	meat	no.vitE	Pre	Pre-breeding	Adult
BFF-6	3	3577.83	na	TOR/MEAT	meat	no.vitE	Pre	Pre-breeding	Adult
BFF-6	3	3393.16	9444.71	TOR/MEAT	meat	no.vitE	Pre	Pre-breeding	Adult
BFF-6	3	3715.03	na	TOR/MEAT	meat	no.vitE	Pre	Pre-breeding	Adult
BFF-6	3	4674.97	19467.7	TOR/MEAT	meat	no.vitE	Pre	Pre-breeding	Adult
BFF-6	3	3708.57	na	TOR/MEAT	meat	no.vitE	Pre	Pre-breeding	Adult
BFF-6	3	5675	19083.3	TOR/MEAT	meat	no.vitE	Pre	Pre-breeding	Adult
BFF-6	3	4595.46	na	TOR/MEAT	meat	no.vitE	Pre	Pre-breeding	Adult
BFF-6	3	3173.45	11397	TOR/MEAT	meat	no.vitE	Pre	Pre-breeding	Adult
BFF-6	3	3586.12	na	TOR/MEAT	meat	no.vitE	Pre	Pre-breeding	Adult
BFF-6	3	5111.34	13710.6	TOR/MEAT	meat	no.vitE	Pre	Pre-breeding	Adult
BFF-6	3	2787.56	11239.5	TOR/MEAT	meat	no.vitE	Pre	Pre-breeding	Adult
BFF-6	3	1227.53	na	TOR/MEAT	meat	no.vitE	Pre	Pre-breeding	Adult
BFF-6	3	4227.61	8330.27	TOR/MEAT	meat	no.vitE	Pre	Pre-breeding	Adult
BFF-6	3	3489.17	na	TOR/MEAT	meat	no.vitE	Pre	Pre-breeding	Adult
BFF-6	3	2508.94	8724.7	TOR/MEAT	meat	no.vitE	Pre	Pre-breeding	Adult
BFF-6	3	3399.35	na	TOR/MEAT	meat	no.vitE	Pre	Pre-breeding	Adult
BFF-6	3	9121.25	45957.2	TOR/MEAT	meat	no.vitE	Pre	Pre-breeding	Adult
BFF-6	3	4106.62	na	TOR/MEAT	meat	no.vitE	Pre	Pre-breeding	Adult
BFF-6	3	5919.5	34600	TOR/MEAT	meat	no.vitE	Pre	Pre-breeding	Adult
BFF-6	3	5321.79	na	TOR/MEAT	meat	no.vitE	Pre	Pre-breeding	Adult
BFF-6	3	3053.61	8394	TOR/MEAT	meat	no.vitE	Pre	Pre-breeding	Adult
BFF-6	3	2366.76	na	TOR/MEAT	meat	no.vitE	Pre	Pre-breeding	Adult
BFF-6	3	2385.65	10921.5	TOR/MEAT	meat	no.vitE	Pre	Pre-breeding	Adult
BFF-6	3	6165.55	na	TOR/MEAT	meat	no.vitE	Pre	Pre-breeding	Adult
BFF-6	3	5164.14	12690.8	TOR/MEAT	meat	no.vitE	Pre	Pre-breeding	Adult
BFF-6	3	3280.52	9343.86	TOR/MEAT	meat	no.vitE	During	Breeding	Adult
BFF-6	3	3055	na	TOR/MEAT	meat	no.vitE	During	Breeding	Adult
BFF-6	3	2431.8	10921.8	TOR/MEAT	meat	no.vitE	During	Breeding	Adult
BFF-6	3	2882.8	na	TOR/MEAT	meat	no.vitE	During	Breeding	Adult
BFF-6	3	3747.7	12727.6	TOR/MEAT	meat	no.vitE	During	Breeding	Adult
BFF-6	3	1732.89	na	TOR/MEAT	meat	no.vitE	During	Breeding	Adult
BFF-6	3	1672.21	6114.66	TOR/MEAT	meat	no.vitE	During	Breeding	Adult
BFF-6	3	3947.12	21013.5	TOR/MEAT	meat	no.vitE	During	Breeding	Adult
BFF-6	3	3923.27	13557.9	TOR/MEAT	meat	no.vitE	During	Breeding	Adult
BFF-6	3	4775.37	32618.2	TOR/MEAT	meat	no.vitE	During	Breeding	Adult
BFF-6	3	4263.5	na	TOR/MEAT	meat	no.vitE	During	Breeding	Adult
BFF-6	3	1852.57	7501.38	TOR/MEAT	meat	no.vitE	During	Breeding	Adult
BFF-6	3	2719.83	na	TOR/MEAT	meat	no.vitE	During	Breeding	Adult
BFF-6	3	4382.03	25315.4	TOR/MEAT	meat	no.vitE	During	Breeding	Adult
BFF-6	3	3740.69	na	TOR/MEAT	meat	no.vitE	During	Breeding	Adult
BFF-6	3	926.659	4238.73	TOR/MEAT	meat	no.vitE	During	Breeding	Adult
BFF-6	3	1411.9	na	TOR/MEAT	meat	no.vitE	During	Breeding	Adult
BFF-6	3	3990.89	13268.1	TOR/MEAT	meat	no.vitE	During	Breeding	Adult
BFF-6	3	1837.74	na	TOR/MEAT	meat	no.vitE	During	Breeding	Adult
BFF-6	3	1831.2	8417.01	TOR/MEAT	meat	no.vitE	During	Breeding	Adult
BFF-6	3	3510.08	na	TOR/MEAT	meat	no.vitE	During	Breeding	Adult
BFF-6	3	4956.48	21494.4	TOR/MEAT	meat	no.vitE	During	Breeding	Adult
BFF-6	3	2485.64	na	TOR/MEAT	meat	no.vitE	During	Breeding	Adult
BFF-6	3	4318.51	17041.8	TOR/MEAT	meat	no.vitE	During	Breeding	Adult
BFF-6	3	4851.31	na	TOR/MEAT	meat	no.vitE	During	Breeding	Adult
BFF-6	3	2392.64	10813.7	TOR/MEAT	meat	no.vitE	During	Breeding	Adult
BFF-6	3	1928.26	na	TOR/MEAT	meat	no.vitE	During	Breeding	Adult
BFF-6	3	3768.67	19665.2	TOR/MEAT	meat	no.vitE	During	Breeding	Adult
BFF-6	3	3207.78	na	TOR/MEAT	meat	no.vitE	During	Breeding	Adult
BFF-6	3	1040.11	4547.45	TOR/MEAT	meat	no.vitE	During	Breeding	Adult
BFF-6	3	106.972	na	TOR/MEAT	meat	no.vitE	During	Breeding	Adult
BFF-6	3	2959.89	13081.1	TOR/MEAT	meat	no.vitE	During	Breeding	Adult
BFF-6	3	405.595	na	TOR/MEAT	meat	no.vitE	During	Breeding	Adult
BFF-6	3	2136.36	9458.02	TOR/MEAT	meat	no.vitE	During	Breeding	Adult
BFF-6	3	2997.01	na	TOR/MEAT	meat	no.vitE	During	Breeding	Adult
BFF-6	3	3386.52	10797.1	TOR/MEAT	meat	no.vitE	During	Breeding	Adult
BFF-6	3	1326.34	na	TOR/MEAT	meat	no.vitE	During	Breeding	Adult
BFF-6	3	2011.1	4943.38	TOR/MEAT	meat	no.vitE	During	Breeding	Adult
BFF-6	3	5002.66	na	TOR/MEAT	meat	no.vitE	During	Breeding	Adult
BFF-6	3	1140.2	4492.36	TOR/MEAT	meat	no.vitE	During	Breeding	Adult
BFF-6	3	2184.95	na	TOR/MEAT	meat	no.vitE	During	Breeding	Adult
BFF-6	3	2536	8789.17	TOR/MEAT	meat	no.vitE	During	Breeding	Adult
BFF-6	3	3933.57	na	TOR/MEAT	meat	no.vitE	During	Breeding	Adult
BFF-6	3	2852.61	8124.08	TOR/MEAT	meat	no.vitE	During	Breeding	Adult
BFF-6	3	9615.66	na	TOR/MEAT	meat	no.vitE	During	Breeding	Adult
BFF-6	3	8885.23	39016.7	TOR/MEAT	meat	no.vitE	During	Breeding	Adult
BFF-6	3	4832.44	23363.9	TOR/MEAT	meat	no.vitE	During	Breeding	Adult
BFF-6	3	9672.04	27574.2	TOR/MEAT	meat	no.vitE	During	Breeding	Adult
BFF-6	3	7601.69	15470.1	TOR/MEAT	meat	no.vitE	During	Breeding	Adult
BFF-6	3	7035.48	33554.2	TOR/MEAT	meat	no.vitE	During	Breeding	Adult
BFF-6	3	1142.01	4536.34	TOR/MEAT	meat	no.vitE	During	Breeding	Adult
BFF-6	3	521.69	na	TOR/MEAT	meat	no.vitE	During	Breeding	Adult
BFF-6	3	8251.94	27571.5	TOR/MEAT	meat	no.vitE	During	Breeding	Adult
BFF-6	3	5478.61	na	TOR/MEAT	meat	no.vitE	During	Breeding	Adult
BFF-6	3	5297.38	23531.4	TOR/MEAT	meat	no.vitE	During	Breeding	Adult
BFF-6	3	6706.23	na	TOR/MEAT	meat	no.vitE	During	Breeding	Adult
BFF-6	3	8095.22	27483.6	TOR/MEAT	meat	no.vitE	During	Post-breeding	Adult
BFF-6	3	4242.31	na	TOR/MEAT	meat	no.vitE	During	Post-breeding	Adult
BFF-6	3	3610.66	8334.06	TOR/MEAT	meat	no.vitE	During	Post-breeding	Adult
BFF-6	3	2501.86	na	TOR/MEAT	meat	no.vitE	During	Post-breeding	Adult
BFF-6	3	2601.78	4579.15	TOR/MEAT	meat	no.vitE	During	Post-breeding	Adult
BFF-6	3	519.163	na	TOR/MEAT	meat	no.vitE	During	Post-breeding	Adult
BFF-6	3	2534.52	2051.06	TOR/MEAT	meat	no.vitE	During	Post-breeding	Adult
BFF-6	3	4489.59	na	TOR/MEAT	meat	no.vitE	During	Post-breeding	Adult
BFF-6	3	1641.67	1924.48	TOR/MEAT	meat	no.vitE	During	Post-breeding	Adult
BFF-7	1	2318.81	na	TOR+	no.meat	vitE	Pre	Pre-breeding	Juv
BFF-7	1	1865.23	na	TOR+	no.meat	vitE	Pre	Pre-breeding	Juv
BFF-7	1	2633.78	na	TOR+	no.meat	vitE	Pre	Pre-breeding	Juv
BFF-7	1	2335.99	na	TOR+	no.meat	vitE	Pre	Pre-breeding	Juv
BFF-7	1	2747.41	na	TOR+	no.meat	vitE	Pre	Pre-breeding	Juv
BFF-7	1	2205.23	na	TOR+	no.meat	vitE	Pre	Pre-breeding	Juv
BFF-7	1	1786.67	na	TOR+	no.meat	vitE	Pre	Pre-breeding	Juv
BFF-7	1	3232.96	na	TOR+	no.meat	vitE	Pre	Pre-breeding	Juv
BFF-7	1	1973.85	na	TOR+	no.meat	vitE	Pre	Pre-breeding	Juv
BFF-7	1	2142	na	TOR+	no.meat	vitE	Pre	Pre-breeding	Juv
BFF-7	1	1929.89	na	TOR+	no.meat	vitE	Pre	Pre-breeding	Juv
BFF-7	1	1918.59	na	TOR+	no.meat	vitE	Pre	Pre-breeding	Juv
BFF-7	1	3120.72	na	TOR+	no.meat	vitE	Pre	Pre-breeding	Juv
BFF-7	1	2481.68	na	TOR+	no.meat	vitE	Pre	Pre-breeding	Juv
BFF-7	1	1342.66	na	TOR+	no.meat	vitE	Pre	Pre-breeding	Juv
BFF-7	1	2059.47	na	TOR+	no.meat	vitE	Pre	Pre-breeding	Juv
BFF-7	1	2330.4	na	TOR+	no.meat	vitE	Pre	Pre-breeding	Juv
BFF-7	1	2068.83	na	TOR+	no.meat	vitE	Pre	Pre-breeding	Juv
BFF-7	1	1798.48	na	TOR+	no.meat	vitE	Pre	Pre-breeding	Juv
BFF-7	1	2422.17	na	TOR+	no.meat	vitE	Pre	Pre-breeding	Juv
BFF-7	1	2342.37	na	TOR+	no.meat	vitE	Pre	Pre-breeding	Juv
BFF-7	1	1850.07	na	TOR+	no.meat	vitE	Pre	Pre-breeding	Juv
BFF-7	1	1833.54	na	TOR+	no.meat	vitE	Pre	Pre-breeding	Juv
BFF-7	1	3106.88	na	TOR+	no.meat	vitE	Pre	Pre-breeding	Juv
BFF-7	1	2362.57	na	TOR+	no.meat	vitE	Pre	Pre-breeding	Juv
BFF-7	1	1704.44	na	TOR+	no.meat	vitE	Pre	Pre-breeding	Juv
BFF-7	1	2380.07	na	TOR+	no.meat	vitE	Pre	Pre-breeding	Juv
BFF-7	1	1711.23	na	TOR+	no.meat	vitE	During	Breeding	Juv
BFF-7	1	2632.04	na	TOR+	no.meat	vitE	During	Breeding	Juv
BFF-7	1	2260.03	na	TOR+	no.meat	vitE	During	Breeding	Juv
BFF-7	1	1836.67	na	TOR+	no.meat	vitE	During	Breeding	Juv
BFF-7	1	1477.3	na	TOR+	no.meat	vitE	During	Breeding	Juv
BFF-7	1	1411.08	na	TOR+	no.meat	vitE	During	Breeding	Juv
BFF-7	1	1182.65	na	TOR+	no.meat	vitE	During	Breeding	Juv
BFF-7	1	2173.45	na	TOR+	no.meat	vitE	During	Breeding	Juv
BFF-7	1	2113.15	na	TOR+	no.meat	vitE	During	Breeding	Juv
BFF-7	1	1921.91	na	TOR+	no.meat	vitE	During	Breeding	Juv
BFF-7	1	1654.04	na	TOR+	no.meat	vitE	During	Breeding	Juv
BFF-7	1	2453.74	na	TOR+	no.meat	vitE	During	Breeding	Juv
BFF-7	1	2961.01	na	TOR+	no.meat	vitE	During	Breeding	Juv
BFF-7	1	2361.42	na	TOR+	no.meat	vitE	During	Breeding	Juv
BFF-7	1	2260.33	na	TOR+	no.meat	vitE	During	Breeding	Juv
BFF-7	1	1035.07	na	TOR+	no.meat	vitE	During	Breeding	Juv
BFF-7	1	1749.6	na	TOR+	no.meat	vitE	During	Breeding	Juv
BFF-7	1	2863.33	na	TOR+	no.meat	vitE	During	Breeding	Juv
BFF-7	1	2360.27	na	TOR+	no.meat	vitE	During	Breeding	Juv
BFF-7	1	3531.49	na	TOR+	no.meat	vitE	During	Breeding	Juv
BFF-7	1	1928.62	na	TOR+	no.meat	vitE	During	Breeding	Juv
BFF-7	1	2716.49	na	TOR+	no.meat	vitE	During	Breeding	Juv
BFF-7	1	2537.34	na	TOR+	no.meat	vitE	During	Breeding	Juv
BFF-7	1	2109.91	na	TOR+	no.meat	vitE	During	Breeding	Juv
BFF-7	1	1777.3	na	TOR+	no.meat	vitE	During	Breeding	Juv
BFF-7	1	2158.46	na	TOR+	no.meat	vitE	During	Breeding	Juv
BFF-7	1	2910.39	na	TOR+	no.meat	vitE	During	Breeding	Juv
BFF-7	1	2672.75	na	TOR+	no.meat	vitE	During	Breeding	Juv
BFF-7	1	3748.27	na	TOR+	no.meat	vitE	During	Breeding	Juv
BFF-7	1	2274.16	na	TOR+	no.meat	vitE	During	Breeding	Juv
BFF-7	1	2099.51	na	TOR+	no.meat	vitE	During	Breeding	Juv
BFF-7	1	1438.81	na	TOR+	no.meat	vitE	During	Breeding	Juv
BFF-7	1	1760.41	na	TOR+	no.meat	vitE	During	Breeding	Juv
BFF-7	1	1903.89	na	TOR+	no.meat	vitE	During	Breeding	Juv
BFF-7	1	3553.28	na	TOR+	no.meat	vitE	During	Breeding	Juv
BFF-7	1	3191.35	na	TOR+	no.meat	vitE	During	Breeding	Juv
BFF-7	1	1644.76	na	TOR+	no.meat	vitE	During	Breeding	Juv
BFF-7	1	1796.02	na	TOR+	no.meat	vitE	During	Breeding	Juv
BFF-7	1	2484.95	na	TOR+	no.meat	vitE	During	Breeding	Juv
BFF-7	1	2098.95	na	TOR+	no.meat	vitE	During	Breeding	Juv
BFF-7	1	2110.4	na	TOR+	no.meat	vitE	During	Breeding	Juv
BFF-7	1	2019.04	na	TOR+	no.meat	vitE	During	Breeding	Juv
BFF-7	1	2347.36	na	TOR+	no.meat	vitE	During	Breeding	Juv
BFF-7	1	4001.94	na	TOR+	no.meat	vitE	During	Breeding	Juv
BFF-7	1	5190.43	na	TOR+	no.meat	vitE	During	Breeding	Juv
BFF-7	1	3372.92	na	TOR+	no.meat	vitE	During	Breeding	Juv
BFF-7	1	2967.68	na	TOR+	no.meat	vitE	During	Breeding	Juv
BFF-7	1	2632.78	na	TOR+	no.meat	vitE	During	Breeding	Juv
BFF-7	1	3954.7	na	TOR+	no.meat	vitE	During	Breeding	Juv
BFF-7	1	4556.5	na	TOR+	no.meat	vitE	During	Breeding	Juv
BFF-7	1	5005.45	na	TOR+	no.meat	vitE	During	Breeding	Juv
BFF-7	1	3908.77	na	TOR+	no.meat	vitE	During	Breeding	Juv
BFF-7	1	2992.95	na	TOR+	no.meat	vitE	During	Breeding	Juv
BFF-7	1	4050.28	na	TOR+	no.meat	vitE	During	Breeding	Juv
BFF-7	1	6387.9	na	TOR+	no.meat	vitE	During	Breeding	Juv
BFF-7	1	3038.87	na	TOR+	no.meat	vitE	During	Breeding	Juv
BFF-7	1	2751.88	na	TOR+	no.meat	vitE	During	Post-breeding	Juv
BFF-7	1	2449.33	na	TOR+	no.meat	vitE	During	Post-breeding	Juv
BFF-7	1	2427.43	na	TOR+	no.meat	vitE	During	Post-breeding	Juv
BFF-7	1	2773.67	na	TOR+	no.meat	vitE	During	Post-breeding	Juv
BFF-7	1	2162.97	na	TOR+	no.meat	vitE	During	Post-breeding	Juv
BFF-7	1	2218.85	na	TOR+	no.meat	vitE	During	Post-breeding	Juv
BFF-7	1	1699.54	na	TOR+	no.meat	vitE	During	Post-breeding	Juv
BFF-7	1	1726.76	na	TOR+	no.meat	vitE	During	Post-breeding	Juv
BFF-8	3	2028.45	na	TOR+/MEAT	meat	vitE	Pre	Pre-breeding	Adult
BFF-8	3	2762.52	na	TOR+/MEAT	meat	vitE	Pre	Pre-breeding	Adult
BFF-8	3	2379.38	na	TOR+/MEAT	meat	vitE	Pre	Pre-breeding	Adult
BFF-8	3	2645.31	na	TOR+/MEAT	meat	vitE	Pre	Pre-breeding	Adult
BFF-8	3	3857.07	na	TOR+/MEAT	meat	vitE	Pre	Pre-breeding	Adult
BFF-8	3	2516.97	na	TOR+/MEAT	meat	vitE	Pre	Pre-breeding	Adult
BFF-8	3	2684.79	na	TOR+/MEAT	meat	vitE	Pre	Pre-breeding	Adult
BFF-8	3	2872.08	na	TOR+/MEAT	meat	vitE	Pre	Pre-breeding	Adult
BFF-8	3	3408.62	na	TOR+/MEAT	meat	vitE	Pre	Pre-breeding	Adult
BFF-8	3	2612.58	na	TOR+/MEAT	meat	vitE	Pre	Pre-breeding	Adult
BFF-8	3	4033.41	na	TOR+/MEAT	meat	vitE	Pre	Pre-breeding	Adult
BFF-8	3	3640.23	na	TOR+/MEAT	meat	vitE	Pre	Pre-breeding	Adult
BFF-8	3	4525.99	na	TOR+/MEAT	meat	vitE	Pre	Pre-breeding	Adult
BFF-8	3	4429.88	na	TOR+/MEAT	meat	vitE	Pre	Pre-breeding	Adult
BFF-8	3	4451.29	na	TOR+/MEAT	meat	vitE	Pre	Pre-breeding	Adult
BFF-8	3	4180.9	na	TOR+/MEAT	meat	vitE	Pre	Pre-breeding	Adult
BFF-8	3	1884.15	na	TOR+/MEAT	meat	vitE	Pre	Pre-breeding	Adult
BFF-8	3	3283.33	na	TOR+/MEAT	meat	vitE	Pre	Pre-breeding	Adult
BFF-8	3	5033.2	na	TOR+/MEAT	meat	vitE	Pre	Pre-breeding	Adult
BFF-8	3	4345.05	na	TOR+/MEAT	meat	vitE	Pre	Pre-breeding	Adult
BFF-8	3	3146.48	na	TOR+/MEAT	meat	vitE	Pre	Pre-breeding	Adult
BFF-8	3	5698.76	na	TOR+/MEAT	meat	vitE	Pre	Pre-breeding	Adult
BFF-8	3	4349.93	na	TOR+/MEAT	meat	vitE	Pre	Pre-breeding	Adult
BFF-8	3	4332.11	na	TOR+/MEAT	meat	vitE	Pre	Pre-breeding	Adult
BFF-8	3	3775.82	na	TOR+/MEAT	meat	vitE	Pre	Pre-breeding	Adult
BFF-8	3	5971.89	na	TOR+/MEAT	meat	vitE	During	Breeding	Adult
BFF-8	3	1688.2	na	TOR+/MEAT	meat	vitE	During	Breeding	Adult
BFF-8	3	3852.03	na	TOR+/MEAT	meat	vitE	During	Breeding	Adult
BFF-8	3	4637.67	na	TOR+/MEAT	meat	vitE	During	Breeding	Adult
BFF-8	3	5258.62	na	TOR+/MEAT	meat	vitE	During	Breeding	Adult
BFF-8	3	3592.61	na	TOR+/MEAT	meat	vitE	During	Breeding	Adult
BFF-8	3	5898.26	na	TOR+/MEAT	meat	vitE	During	Breeding	Adult
BFF-8	3	4876.4	na	TOR+/MEAT	meat	vitE	During	Breeding	Adult
BFF-8	3	2756.32	na	TOR+/MEAT	meat	vitE	During	Breeding	Adult
BFF-8	3	286.967	na	TOR+/MEAT	meat	vitE	During	Breeding	Adult
BFF-8	3	2516.61	na	TOR+/MEAT	meat	vitE	During	Breeding	Adult
BFF-8	3	5873.64	na	TOR+/MEAT	meat	vitE	During	Breeding	Adult
BFF-8	3	4275.08	na	TOR+/MEAT	meat	vitE	During	Breeding	Adult
BFF-8	3	4299.86	na	TOR+/MEAT	meat	vitE	During	Breeding	Adult
BFF-8	3	2843.46	na	TOR+/MEAT	meat	vitE	During	Breeding	Adult
BFF-8	3	5444.13	na	TOR+/MEAT	meat	vitE	During	Breeding	Adult
BFF-8	3	7241.73	na	TOR+/MEAT	meat	vitE	During	Breeding	Adult
BFF-8	3	2901.88	na	TOR+/MEAT	meat	vitE	During	Breeding	Adult
BFF-8	3	7167.3	na	TOR+/MEAT	meat	vitE	During	Breeding	Adult
BFF-8	3	2314.59	na	TOR+/MEAT	meat	vitE	During	Breeding	Adult
BFF-8	3	5091.68	na	TOR+/MEAT	meat	vitE	During	Breeding	Adult
BFF-8	3	5060.32	na	TOR+/MEAT	meat	vitE	During	Breeding	Adult
BFF-8	3	2947.84	na	TOR+/MEAT	meat	vitE	During	Breeding	Adult
BFF-8	3	1973.47	na	TOR+/MEAT	meat	vitE	During	Breeding	Adult
BFF-8	3	3468.34	na	TOR+/MEAT	meat	vitE	During	Breeding	Adult
BFF-8	3	2759.01	na	TOR+/MEAT	meat	vitE	During	Breeding	Adult
BFF-8	3	2047.17	na	TOR+/MEAT	meat	vitE	During	Breeding	Adult
BFF-8	3	4242.8	na	TOR+/MEAT	meat	vitE	During	Breeding	Adult
BFF-8	3	6200.39	na	TOR+/MEAT	meat	vitE	During	Breeding	Adult
BFF-8	3	4810.09	na	TOR+/MEAT	meat	vitE	During	Breeding	Adult
BFF-8	3	3833.11	na	TOR+/MEAT	meat	vitE	During	Breeding	Adult
BFF-8	3	6282.64	na	TOR+/MEAT	meat	vitE	During	Breeding	Adult
BFF-8	3	4861.15	na	TOR+/MEAT	meat	vitE	During	Breeding	Adult
BFF-8	3	3825.29	na	TOR+/MEAT	meat	vitE	During	Breeding	Adult
BFF-8	3	7253.17	na	TOR+/MEAT	meat	vitE	During	Breeding	Adult
BFF-8	3	5868.02	na	TOR+/MEAT	meat	vitE	During	Breeding	Adult
BFF-8	3	4045.78	na	TOR+/MEAT	meat	vitE	During	Breeding	Adult
BFF-8	3	8488.39	na	TOR+/MEAT	meat	vitE	During	Breeding	Adult
BFF-8	3	3699.1	na	TOR+/MEAT	meat	vitE	During	Breeding	Adult
BFF-8	3	8941.29	na	TOR+/MEAT	meat	vitE	During	Breeding	Adult
BFF-8	3	6181.37	na	TOR+/MEAT	meat	vitE	During	Breeding	Adult
BFF-8	3	3488.11	na	TOR+/MEAT	meat	vitE	During	Breeding	Adult
BFF-8	3	8039.1	na	TOR+/MEAT	meat	vitE	During	Breeding	Adult
BFF-8	3	6170.73	na	TOR+/MEAT	meat	vitE	During	Breeding	Adult
BFF-8	3	5121.37	na	TOR+/MEAT	meat	vitE	During	Breeding	Adult
BFF-8	3	4971.69	na	TOR+/MEAT	meat	vitE	During	Breeding	Adult
BFF-8	3	6170.35	na	TOR+/MEAT	meat	vitE	During	Breeding	Adult
BFF-8	3	3418.85	na	TOR+/MEAT	meat	vitE	During	Breeding	Adult
BFF-8	3	4784.77	na	TOR+/MEAT	meat	vitE	During	Breeding	Adult
BFF-8	3	4642.15	na	TOR+/MEAT	meat	vitE	During	Breeding	Adult
BFF-8	3	6417.13	na	TOR+/MEAT	meat	vitE	During	Breeding	Adult
BFF-8	3	4610.87	na	TOR+/MEAT	meat	vitE	During	Post-breeding	Adult
BFF-8	3	5205.75	na	TOR+/MEAT	meat	vitE	During	Post-breeding	Adult
BFF-8	3	4254.66	na	TOR+/MEAT	meat	vitE	During	Post-breeding	Adult
BFF-8	3	6507.69	na	TOR+/MEAT	meat	vitE	During	Post-breeding	Adult
BFF-8	3	2542.92	na	TOR+/MEAT	meat	vitE	During	Post-breeding	Adult
BFF-8	3	3425.67	na	TOR+/MEAT	meat	vitE	During	Post-breeding	Adult
BFF-8	3	4442.12	na	TOR+/MEAT	meat	vitE	During	Post-breeding	Adult
BFF-8	3	5971.92	na	TOR+/MEAT	meat	vitE	During	Post-breeding	Adult
BFF-8	3	4497.34	na	TOR+/MEAT	meat	vitE	During	Post-breeding	Adult
BFF-9	2	8488.28	na	TOR/MEAT	meat	no.vitE	Pre	Pre-breeding	Adult
BFF-9	2	8943.69	na	TOR/MEAT	meat	no.vitE	Pre	Pre-breeding	Adult
BFF-9	2	8514.65	na	TOR/MEAT	meat	no.vitE	Pre	Pre-breeding	Adult
BFF-9	2	8606.57	na	TOR/MEAT	meat	no.vitE	Pre	Pre-breeding	Adult
BFF-9	2	9786.19	na	TOR/MEAT	meat	no.vitE	Pre	Pre-breeding	Adult
BFF-9	2	6474.72	na	TOR/MEAT	meat	no.vitE	Pre	Pre-breeding	Adult
BFF-9	2	9205.88	na	TOR/MEAT	meat	no.vitE	Pre	Pre-breeding	Adult
BFF-9	2	5236.4	na	TOR/MEAT	meat	no.vitE	Pre	Pre-breeding	Adult
BFF-9	2	6764.37	na	TOR/MEAT	meat	no.vitE	Pre	Pre-breeding	Adult
BFF-9	2	7722.85	na	TOR/MEAT	meat	no.vitE	Pre	Pre-breeding	Adult
BFF-9	2	6554.01	na	TOR/MEAT	meat	no.vitE	Pre	Pre-breeding	Adult
BFF-9	2	4802.26	na	TOR/MEAT	meat	no.vitE	Pre	Pre-breeding	Adult
BFF-9	2	4806.96	na	TOR/MEAT	meat	no.vitE	Pre	Pre-breeding	Adult
BFF-9	2	5520.63	na	TOR/MEAT	meat	no.vitE	Pre	Pre-breeding	Adult
BFF-9	2	5406.18	na	TOR/MEAT	meat	no.vitE	Pre	Pre-breeding	Adult
BFF-9	2	5495.69	na	TOR/MEAT	meat	no.vitE	Pre	Pre-breeding	Adult
BFF-9	2	4450.62	na	TOR/MEAT	meat	no.vitE	Pre	Pre-breeding	Adult
BFF-9	2	5791.62	na	TOR/MEAT	meat	no.vitE	Pre	Pre-breeding	Adult
BFF-9	2	6226.75	na	TOR/MEAT	meat	no.vitE	Pre	Pre-breeding	Adult
BFF-9	2	4387.5	na	TOR/MEAT	meat	no.vitE	Pre	Pre-breeding	Adult
BFF-9	2	3813.89	na	TOR/MEAT	meat	no.vitE	Pre	Pre-breeding	Adult
BFF-9	2	5791.22	na	TOR/MEAT	meat	no.vitE	Pre	Pre-breeding	Adult
BFF-9	2	7951.32	na	TOR/MEAT	meat	no.vitE	Pre	Pre-breeding	Adult
BFF-9	2	1517.1	na	TOR/MEAT	meat	no.vitE	Pre	Pre-breeding	Adult
BFF-9	2	7928.08	na	TOR/MEAT	meat	no.vitE	Pre	Pre-breeding	Adult
BFF-9	2	7661.05	na	TOR/MEAT	meat	no.vitE	Pre	Pre-breeding	Adult
BFF-9	2	3208.12	na	TOR/MEAT	meat	no.vitE	Pre	Pre-breeding	Adult
BFF-9	2	6386.71	na	TOR/MEAT	meat	no.vitE	During	Breeding	Adult
BFF-9	2	6203.5	na	TOR/MEAT	meat	no.vitE	During	Breeding	Adult
BFF-9	2	5517.99	na	TOR/MEAT	meat	no.vitE	During	Breeding	Adult
BFF-9	2	3003	na	TOR/MEAT	meat	no.vitE	During	Breeding	Adult
BFF-9	2	6908.75	na	TOR/MEAT	meat	no.vitE	During	Breeding	Adult
BFF-9	2	12695.5	na	TOR/MEAT	meat	no.vitE	During	Breeding	Adult
BFF-9	2	1513.28	na	TOR/MEAT	meat	no.vitE	During	Breeding	Adult
BFF-9	2	9702.61	na	TOR/MEAT	meat	no.vitE	During	Breeding	Adult
BFF-9	2	8771.66	na	TOR/MEAT	meat	no.vitE	During	Breeding	Adult
BFF-9	2	7909.6	na	TOR/MEAT	meat	no.vitE	During	Breeding	Adult
BFF-9	2	6203.54	na	TOR/MEAT	meat	no.vitE	During	Breeding	Adult
BFF-9	2	8198.73	na	TOR/MEAT	meat	no.vitE	During	Breeding	Adult
BFF-9	2	4007.68	na	TOR/MEAT	meat	no.vitE	During	Breeding	Adult
BFF-9	2	7897.88	na	TOR/MEAT	meat	no.vitE	During	Breeding	Adult
BFF-9	2	10916.8	na	TOR/MEAT	meat	no.vitE	During	Breeding	Adult
BFF-9	2	6425.19	na	TOR/MEAT	meat	no.vitE	During	Breeding	Adult
BFF-9	2	5878.44	na	TOR/MEAT	meat	no.vitE	During	Breeding	Adult
BFF-9	2	11091.3	na	TOR/MEAT	meat	no.vitE	During	Breeding	Adult
BFF-9	2	13806.4	na	TOR/MEAT	meat	no.vitE	During	Breeding	Adult
BFF-9	2	7630.89	na	TOR/MEAT	meat	no.vitE	During	Breeding	Adult
BFF-9	2	4782.04	na	TOR/MEAT	meat	no.vitE	During	Breeding	Adult
BFF-9	2	5370.83	na	TOR/MEAT	meat	no.vitE	During	Breeding	Adult
BFF-9	2	4604.17	na	TOR/MEAT	meat	no.vitE	During	Breeding	Adult
BFF-9	2	3333.73	na	TOR/MEAT	meat	no.vitE	During	Breeding	Adult
BFF-9	2	6277.92	na	TOR/MEAT	meat	no.vitE	During	Breeding	Adult
BFF-9	2	4712.34	na	TOR/MEAT	meat	no.vitE	During	Breeding	Adult
BFF-9	2	3560.74	na	TOR/MEAT	meat	no.vitE	During	Breeding	Adult
BFF-9	2	4891.16	na	TOR/MEAT	meat	no.vitE	During	Breeding	Adult
BFF-9	2	10125.8	na	TOR/MEAT	meat	no.vitE	During	Breeding	Adult
BFF-9	2	4296.47	na	TOR/MEAT	meat	no.vitE	During	Breeding	Adult
BFF-9	2	4251.78	na	TOR/MEAT	meat	no.vitE	During	Breeding	Adult
BFF-9	2	9815.36	na	TOR/MEAT	meat	no.vitE	During	Breeding	Adult
BFF-9	2	2568.36	na	TOR/MEAT	meat	no.vitE	During	Breeding	Adult
BFF-9	2	5127.11	na	TOR/MEAT	meat	no.vitE	During	Breeding	Adult
BFF-9	2	9295.27	na	TOR/MEAT	meat	no.vitE	During	Breeding	Adult
BFF-9	2	7123.33	na	TOR/MEAT	meat	no.vitE	During	Breeding	Adult
BFF-9	2	1903.18	na	TOR/MEAT	meat	no.vitE	During	Breeding	Adult
BFF-9	2	5454.17	na	TOR/MEAT	meat	no.vitE	During	Breeding	Adult
BFF-9	2	6325.52	na	TOR/MEAT	meat	no.vitE	During	Breeding	Adult
BFF-9	2	4055.02	na	TOR/MEAT	meat	no.vitE	During	Breeding	Adult
BFF-9	2	5676.33	na	TOR/MEAT	meat	no.vitE	During	Breeding	Adult
BFF-9	2	8355.24	na	TOR/MEAT	meat	no.vitE	During	Breeding	Adult
BFF-9	2	8176.46	na	TOR/MEAT	meat	no.vitE	During	Breeding	Adult
BFF-9	2	7636.31	na	TOR/MEAT	meat	no.vitE	During	Breeding	Adult
BFF-9	2	11412.2	na	TOR/MEAT	meat	no.vitE	During	Breeding	Adult
BFF-9	2	7925.41	na	TOR/MEAT	meat	no.vitE	During	Breeding	Adult
BFF-9	2	11834.4	na	TOR/MEAT	meat	no.vitE	During	Breeding	Adult
BFF-9	2	12433.5	na	TOR/MEAT	meat	no.vitE	During	Breeding	Adult
BFF-9	2	7726.44	na	TOR/MEAT	meat	no.vitE	During	Breeding	Adult
BFF-9	2	5838.27	na	TOR/MEAT	meat	no.vitE	During	Breeding	Adult
BFF-9	2	5250.91	na	TOR/MEAT	meat	no.vitE	During	Breeding	Adult
BFF-9	2	6756.9	na	TOR/MEAT	meat	no.vitE	During	Breeding	Adult
BFF-9	2	8271.31	na	TOR/MEAT	meat	no.vitE	During	Breeding	Adult
BFF-9	2	2609.84	na	TOR/MEAT	meat	no.vitE	During	Breeding	Adult
BFF-9	2	5825.62	na	TOR/MEAT	meat	no.vitE	During	Breeding	Adult
BFF-9	2	2344.71	na	TOR/MEAT	meat	no.vitE	During	Breeding	Adult
BFF-9	2	8053.48	na	TOR/MEAT	meat	no.vitE	During	Breeding	Adult
BFF-9	2	6158.55	na	TOR/MEAT	meat	no.vitE	During	Breeding	Adult
BFF-9	2	3959.51	na	TOR/MEAT	meat	no.vitE	During	Post-breeding	Adult
BFF-9	2	4223.54	na	TOR/MEAT	meat	no.vitE	During	Post-breeding	Adult
BFF-9	2	6585.62	na	TOR/MEAT	meat	no.vitE	During	Post-breeding	Adult
BFF-9	2	4243.37	na	TOR/MEAT	meat	no.vitE	During	Post-breeding	Adult
BFF-9	2	4746.81	na	TOR/MEAT	meat	no.vitE	During	Post-breeding	Adult
BFF-9	2	4621.47	na	TOR/MEAT	meat	no.vitE	During	Post-breeding	Adult
BFF-9	2	5058.07	na	TOR/MEAT	meat	no.vitE	During	Post-breeding	Adult
BFF-9	2	6162.13	na	TOR/MEAT	meat	no.vitE	During	Post-breeding	Adult
BFF-9	2	4010.05	na	TOR/MEAT	meat	no.vitE	During	Post-breeding	Adult
BFF-10	1	4144.55	8831.66	TOR+/MEAT	meat	vitE	Pre	Pre-breeding	Juv
BFF-10	1	3956.59	na	TOR+/MEAT	meat	vitE	Pre	Pre-breeding	Juv
BFF-10	1	5355.71	8142.22	TOR+/MEAT	meat	vitE	Pre	Pre-breeding	Juv
BFF-10	1	5639.89	na	TOR+/MEAT	meat	vitE	Pre	Pre-breeding	Juv
BFF-10	1	5222.54	7312.54	TOR+/MEAT	meat	vitE	Pre	Pre-breeding	Juv
BFF-10	1	5633.49	na	TOR+/MEAT	meat	vitE	Pre	Pre-breeding	Juv
BFF-10	1	5407.64	8662.77	TOR+/MEAT	meat	vitE	Pre	Pre-breeding	Juv
BFF-10	1	4828.23	na	TOR+/MEAT	meat	vitE	Pre	Pre-breeding	Juv
BFF-10	1	6733.51	8665.69	TOR+/MEAT	meat	vitE	Pre	Pre-breeding	Juv
BFF-10	1	8168.07	na	TOR+/MEAT	meat	vitE	Pre	Pre-breeding	Juv
BFF-10	1	7527.07	16398.4	TOR+/MEAT	meat	vitE	Pre	Pre-breeding	Juv
BFF-10	1	9307.74	na	TOR+/MEAT	meat	vitE	Pre	Pre-breeding	Juv
BFF-10	1	9447.75	14264.7	TOR+/MEAT	meat	vitE	Pre	Pre-breeding	Juv
BFF-10	1	5915.25	na	TOR+/MEAT	meat	vitE	Pre	Pre-breeding	Juv
BFF-10	1	13605.4	17695.5	TOR+/MEAT	meat	vitE	Pre	Pre-breeding	Juv
BFF-10	1	8917.22	na	TOR+/MEAT	meat	vitE	Pre	Pre-breeding	Juv
BFF-10	1	5482.96	9277.96	TOR+/MEAT	meat	vitE	Pre	Pre-breeding	Juv
BFF-10	1	5973.42	na	TOR+/MEAT	meat	vitE	Pre	Pre-breeding	Juv
BFF-10	1	11347.7	12662.6	TOR+/MEAT	meat	vitE	Pre	Pre-breeding	Juv
BFF-10	1	11195	na	TOR+/MEAT	meat	vitE	Pre	Pre-breeding	Juv
BFF-10	1	5790.82	9565.91	TOR+/MEAT	meat	vitE	Pre	Pre-breeding	Juv
BFF-10	1	6770	9681.72	TOR+/MEAT	meat	vitE	Pre	Pre-breeding	Juv
BFF-10	1	9637.21	na	TOR+/MEAT	meat	vitE	Pre	Pre-breeding	Juv
BFF-10	1	6081.4	9356.7	TOR+/MEAT	meat	vitE	Pre	Pre-breeding	Juv
BFF-10	1	5187.14	na	TOR+/MEAT	meat	vitE	Pre	Pre-breeding	Juv
BFF-10	1	8267.94	11952.2	TOR+/MEAT	meat	vitE	Pre	Pre-breeding	Juv
BFF-10	1	6334.54	na	TOR+/MEAT	meat	vitE	During	Breeding	Juv
BFF-10	1	2821.96	7824.81	TOR+/MEAT	meat	vitE	During	Breeding	Juv
BFF-10	1	3468.77	na	TOR+/MEAT	meat	vitE	During	Breeding	Juv
BFF-10	1	7461.18	34583.3	TOR+/MEAT	meat	vitE	During	Breeding	Juv
BFF-10	1	4126.97	na	TOR+/MEAT	meat	vitE	During	Breeding	Juv
BFF-10	1	4561.48	12452.2	TOR+/MEAT	meat	vitE	During	Breeding	Juv
BFF-10	1	3656.15	na	TOR+/MEAT	meat	vitE	During	Breeding	Juv
BFF-10	1	6864.9	29256.9	TOR+/MEAT	meat	vitE	During	Breeding	Juv
BFF-10	1	6154.18	na	TOR+/MEAT	meat	vitE	During	Breeding	Juv
BFF-10	1	6699.55	33361.4	TOR+/MEAT	meat	vitE	During	Breeding	Juv
BFF-10	1	6076.95	33864.3	TOR+/MEAT	meat	vitE	During	Breeding	Juv
BFF-10	1	4603.78	32002.5	TOR+/MEAT	meat	vitE	During	Breeding	Juv
BFF-10	1	7722.02	na	TOR+/MEAT	meat	vitE	During	Breeding	Juv
BFF-10	1	3583.7	39118.8	TOR+/MEAT	meat	vitE	During	Breeding	Juv
BFF-10	1	1723.94	na	TOR+/MEAT	meat	vitE	During	Breeding	Juv
BFF-10	1	4195.32	52606.5	TOR+/MEAT	meat	vitE	During	Breeding	Juv
BFF-10	1	4111.31	na	TOR+/MEAT	meat	vitE	During	Breeding	Juv
BFF-10	1	4066.49	46298.1	TOR+/MEAT	meat	vitE	During	Breeding	Juv
BFF-10	1	3908.87	na	TOR+/MEAT	meat	vitE	During	Breeding	Juv
BFF-10	1	5270.62	48740.4	TOR+/MEAT	meat	vitE	During	Breeding	Juv
BFF-10	1	1444.43	na	TOR+/MEAT	meat	vitE	During	Breeding	Juv
BFF-10	1	2917.33	31538.3	TOR+/MEAT	meat	vitE	During	Breeding	Juv
BFF-10	1	4063.36	na	TOR+/MEAT	meat	vitE	During	Breeding	Juv
BFF-10	1	6696.67	57882.5	TOR+/MEAT	meat	vitE	During	Breeding	Juv
BFF-10	1	2672.36	na	TOR+/MEAT	meat	vitE	During	Breeding	Juv
BFF-10	1	3346.89	34945.6	TOR+/MEAT	meat	vitE	During	Breeding	Juv
BFF-10	1	4477.17	na	TOR+/MEAT	meat	vitE	During	Breeding	Juv
BFF-10	1	1704.49	28744.2	TOR+/MEAT	meat	vitE	During	Breeding	Juv
BFF-10	1	6953.98	na	TOR+/MEAT	meat	vitE	During	Breeding	Juv
BFF-10	1	4423	27806.7	TOR+/MEAT	meat	vitE	During	Breeding	Juv
BFF-10	1	3846.84	na	TOR+/MEAT	meat	vitE	During	Breeding	Juv
BFF-10	1	4749.81	23156.2	TOR+/MEAT	meat	vitE	During	Breeding	Juv
BFF-10	1	2782.19	na	TOR+/MEAT	meat	vitE	During	Breeding	Juv
BFF-10	1	5607.17	20303.3	TOR+/MEAT	meat	vitE	During	Breeding	Juv
BFF-10	1	2545.07	na	TOR+/MEAT	meat	vitE	During	Breeding	Juv
BFF-10	1	2957.59	19233.5	TOR+/MEAT	meat	vitE	During	Breeding	Juv
BFF-10	1	4996.5	na	TOR+/MEAT	meat	vitE	During	Breeding	Juv
BFF-10	1	6126.7	26151.8	TOR+/MEAT	meat	vitE	During	Breeding	Juv
BFF-10	1	2124.47	na	TOR+/MEAT	meat	vitE	During	Breeding	Juv
BFF-10	1	3606.82	17256.8	TOR+/MEAT	meat	vitE	During	Breeding	Juv
BFF-10	1	1905.88	na	TOR+/MEAT	meat	vitE	During	Breeding	Juv
BFF-10	1	745.244	2912.87	TOR+/MEAT	meat	vitE	During	Breeding	Juv
BFF-10	1	2638.65	na	TOR+/MEAT	meat	vitE	During	Breeding	Juv
BFF-10	1	2728.45	9459.78	TOR+/MEAT	meat	vitE	During	Breeding	Juv
BFF-10	1	3488.58	na	TOR+/MEAT	meat	vitE	During	Breeding	Juv
BFF-10	1	3648.49	6649.26	TOR+/MEAT	meat	vitE	During	Breeding	Juv
BFF-10	1	1409.92	na	TOR+/MEAT	meat	vitE	During	Breeding	Juv
BFF-10	1	3527.27	35981.5	TOR+/MEAT	meat	vitE	During	Breeding	Juv
BFF-10	1	3309.22	na	TOR+/MEAT	meat	vitE	During	Breeding	Juv
BFF-10	1	2601.92	13803	TOR+/MEAT	meat	vitE	During	Breeding	Juv
BFF-10	1	5084.07	16837.1	TOR+/MEAT	meat	vitE	During	Breeding	Juv
BFF-10	1	5616.56	na	TOR+/MEAT	meat	vitE	During	Breeding	Juv
BFF-10	1	2995.57	2531.97	TOR+/MEAT	meat	vitE	During	Breeding	Juv
BFF-10	1	4924.64	na	TOR+/MEAT	meat	vitE	During	Breeding	Juv
BFF-10	1	4123.61	15392.8	TOR+/MEAT	meat	vitE	During	Breeding	Juv
BFF-10	1	2195.28	na	TOR+/MEAT	meat	vitE	During	Breeding	Juv
BFF-10	1	2429.54	3500.57	TOR+/MEAT	meat	vitE	During	Breeding	Juv
BFF-10	1	3042.75	na	TOR+/MEAT	meat	vitE	During	Post-breeding	Juv
BFF-10	1	2323.21	1890.15	TOR+/MEAT	meat	vitE	During	Post-breeding	Juv
BFF-10	1	5938.16	na	TOR+/MEAT	meat	vitE	During	Post-breeding	Juv
BFF-10	1	2231.62	1879.16	TOR+/MEAT	meat	vitE	During	Post-breeding	Juv
BFF-10	1	2415	na	TOR+/MEAT	meat	vitE	During	Post-breeding	Juv
BFF-10	1	1597.85	1527.64	TOR+/MEAT	meat	vitE	During	Post-breeding	Juv
BFF-10	1	3531	na	TOR+/MEAT	meat	vitE	During	Post-breeding	Juv
BFF-10	1	1872.31	1771.63	TOR+/MEAT	meat	vitE	During	Post-breeding	Juv
BFF-10	1	2180.24	na	TOR+/MEAT	meat	vitE	During	Post-breeding	Juv
BFF-11	2	2942.67	4848.33	Control	no.meat	no.vitE	Pre	Pre-breeding	Adult
BFF-11	2	2650.33	na	Control	no.meat	no.vitE	Pre	Pre-breeding	Adult
BFF-11	2	1021.23	1868.36	Control	no.meat	no.vitE	Pre	Pre-breeding	Adult
BFF-11	2	3184.43	na	Control	no.meat	no.vitE	Pre	Pre-breeding	Adult
BFF-11	2	3989.67	5461.5	Control	no.meat	no.vitE	Pre	Pre-breeding	Adult
BFF-11	2	2978.3	na	Control	no.meat	no.vitE	Pre	Pre-breeding	Adult
BFF-11	2	3231.8	4436.34	Control	no.meat	no.vitE	Pre	Pre-breeding	Adult
BFF-11	2	3281.89	na	Control	no.meat	no.vitE	Pre	Pre-breeding	Adult
BFF-11	2	3463.76	7501.99	Control	no.meat	no.vitE	Pre	Pre-breeding	Adult
BFF-11	2	3573.08	na	Control	no.meat	no.vitE	Pre	Pre-breeding	Adult
BFF-11	2	2844.05	6738.87	Control	no.meat	no.vitE	Pre	Pre-breeding	Adult
BFF-11	2	3040.51	na	Control	no.meat	no.vitE	Pre	Pre-breeding	Adult
BFF-11	2	3447.2	4695.49	Control	no.meat	no.vitE	Pre	Pre-breeding	Adult
BFF-11	2	3521.48	na	Control	no.meat	no.vitE	Pre	Pre-breeding	Adult
BFF-11	2	4287.61	5837.18	Control	no.meat	no.vitE	Pre	Pre-breeding	Adult
BFF-11	2	4093.78	na	Control	no.meat	no.vitE	Pre	Pre-breeding	Adult
BFF-11	2	5484.37	5266.51	Control	no.meat	no.vitE	Pre	Pre-breeding	Adult
BFF-11	2	6506.96	na	Control	no.meat	no.vitE	Pre	Pre-breeding	Adult
BFF-11	2	5012.56	5809.76	Control	no.meat	no.vitE	Pre	Pre-breeding	Adult
BFF-11	2	3645.33	na	Control	no.meat	no.vitE	Pre	Pre-breeding	Adult
BFF-11	2	3889.59	6747.12	Control	no.meat	no.vitE	Pre	Pre-breeding	Adult
BFF-11	2	3512.41	na	Control	no.meat	no.vitE	Pre	Pre-breeding	Adult
BFF-11	2	3960.45	3805.1	Control	no.meat	no.vitE	Pre	Pre-breeding	Adult
BFF-11	2	4542.77	na	Control	no.meat	no.vitE	Pre	Pre-breeding	Adult
BFF-11	2	4285.82	3557.63	Control	no.meat	no.vitE	Pre	Pre-breeding	Adult
BFF-11	2	3707.63	na	Control	no.meat	no.vitE	Pre	Pre-breeding	Adult
BFF-11	2	4127.1	5759.19	Control	no.meat	no.vitE	Pre	Pre-breeding	Adult
BFF-11	2	3705.54	na	Control	no.meat	no.vitE	During	Breeding	Adult
BFF-11	2	2838.83	6335.94	Control	no.meat	no.vitE	During	Breeding	Adult
BFF-11	2	5499.21	na	Control	no.meat	no.vitE	During	Breeding	Adult
BFF-11	2	5799.85	8821.36	Control	no.meat	no.vitE	During	Breeding	Adult
BFF-11	2	2573.71	na	Control	no.meat	no.vitE	During	Breeding	Adult
BFF-11	2	3454.88	8935.92	Control	no.meat	no.vitE	During	Breeding	Adult
BFF-11	2	3611.08	11910	Control	no.meat	no.vitE	During	Breeding	Adult
BFF-11	2	5417.59	8697.41	Control	no.meat	no.vitE	During	Breeding	Adult
BFF-11	2	5089.6	7482.06	Control	no.meat	no.vitE	During	Breeding	Adult
BFF-11	2	3487.15	na	Control	no.meat	no.vitE	During	Breeding	Adult
BFF-11	2	3869.85	9680.31	Control	no.meat	no.vitE	During	Breeding	Adult
BFF-11	2	4823.05	na	Control	no.meat	no.vitE	During	Breeding	Adult
BFF-11	2	3689.17	10497.3	Control	no.meat	no.vitE	During	Breeding	Adult
BFF-11	2	7625	na	Control	no.meat	no.vitE	During	Breeding	Adult
BFF-11	2	4672.14	19129.9	Control	no.meat	no.vitE	During	Breeding	Adult
BFF-11	2	5004.8	na	Control	no.meat	no.vitE	During	Breeding	Adult
BFF-11	2	5104.95	15486.9	Control	no.meat	no.vitE	During	Breeding	Adult
BFF-11	2	5829.55	na	Control	no.meat	no.vitE	During	Breeding	Adult
BFF-11	2	6030.97	31954.4	Control	no.meat	no.vitE	During	Breeding	Adult
BFF-11	2	5719.6	na	Control	no.meat	no.vitE	During	Breeding	Adult
BFF-11	2	5713.51	16601.1	Control	no.meat	no.vitE	During	Breeding	Adult
BFF-11	2	6513.19	na	Control	no.meat	no.vitE	During	Breeding	Adult
BFF-11	2	5743.96	20335.4	Control	no.meat	no.vitE	During	Breeding	Adult
BFF-11	2	4886.42	na	Control	no.meat	no.vitE	During	Breeding	Adult
BFF-11	2	4188.91	11456	Control	no.meat	no.vitE	During	Breeding	Adult
BFF-11	2	7006.1	na	Control	no.meat	no.vitE	During	Breeding	Adult
BFF-11	2	5058.42	13370.6	Control	no.meat	no.vitE	During	Breeding	Adult
BFF-11	2	4896.79	na	Control	no.meat	no.vitE	During	Breeding	Adult
BFF-11	2	5986.67	12030.9	Control	no.meat	no.vitE	During	Breeding	Adult
BFF-11	2	4243.84	na	Control	no.meat	no.vitE	During	Breeding	Adult
BFF-11	2	3841.39	12794.5	Control	no.meat	no.vitE	During	Breeding	Adult
BFF-11	2	2890.59	na	Control	no.meat	no.vitE	During	Breeding	Adult
BFF-11	2	4478.15	12988.6	Control	no.meat	no.vitE	During	Breeding	Adult
BFF-11	2	5977.36	na	Control	no.meat	no.vitE	During	Breeding	Adult
BFF-11	2	4822.44	14156.7	Control	no.meat	no.vitE	During	Breeding	Adult
BFF-11	2	5159.55	10002.1	Control	no.meat	no.vitE	During	Breeding	Adult
BFF-11	2	5683.79	na	Control	no.meat	no.vitE	During	Breeding	Adult
BFF-11	2	8865.6	15150.3	Control	no.meat	no.vitE	During	Breeding	Adult
BFF-11	2	4681.76	19227.8	Control	no.meat	no.vitE	During	Breeding	Adult
BFF-11	2	6368.17	19692.9	Control	no.meat	no.vitE	During	Breeding	Adult
BFF-11	2	4992.25	16795.5	Control	no.meat	no.vitE	During	Breeding	Adult
BFF-11	2	3248.09	9909.91	Control	no.meat	no.vitE	During	Breeding	Adult
BFF-11	2	7450.53	na	Control	no.meat	no.vitE	During	Breeding	Adult
BFF-11	2	5246.14	9540.86	Control	no.meat	no.vitE	During	Breeding	Adult
BFF-11	2	5143.7	11621.7	Control	no.meat	no.vitE	During	Breeding	Adult
BFF-11	2	3404.86	na	Control	no.meat	no.vitE	During	Breeding	Adult
BFF-11	2	5292.94	18026.3	Control	no.meat	no.vitE	During	Breeding	Adult
BFF-11	2	3656.57	na	Control	no.meat	no.vitE	During	Breeding	Adult
BFF-11	2	3766.52	9982.18	Control	no.meat	no.vitE	During	Breeding	Adult
BFF-11	2	6393.3	na	Control	no.meat	no.vitE	During	Breeding	Adult
BFF-11	2	3276.1	8191.65	Control	no.meat	no.vitE	During	Breeding	Adult
BFF-11	2	5026.3	na	Control	no.meat	no.vitE	During	Breeding	Adult
BFF-11	2	4544.12	3026.95	Control	no.meat	no.vitE	During	Breeding	Adult
BFF-11	2	2129.25	na	Control	no.meat	no.vitE	During	Breeding	Adult
BFF-11	2	2797.73	3117.15	Control	no.meat	no.vitE	During	Breeding	Adult
BFF-11	2	4404.29	na	Control	no.meat	no.vitE	During	Post-breeding	Adult
BFF-11	2	3010.89	2975.77	Control	no.meat	no.vitE	During	Post-breeding	Adult
BFF-11	2	2413.62	na	Control	no.meat	no.vitE	During	Post-breeding	Adult
BFF-11	2	3623.2	2875.9	Control	no.meat	no.vitE	During	Post-breeding	Adult
BFF-11	2	2145.66	na	Control	no.meat	no.vitE	During	Post-breeding	Adult
BFF-11	2	3184.6	1928.1	Control	no.meat	no.vitE	During	Post-breeding	Adult
BFF-11	2	4848.44	na	Control	no.meat	no.vitE	During	Post-breeding	Adult
BFF-11	2	2707.34	3194.21	Control	no.meat	no.vitE	During	Post-breeding	Adult
BFF-11	2	2483.29	na	Control	no.meat	no.vitE	During	Post-breeding	Adult
BFF-12	3	2524.65	6656.25	Control	no.meat	no.vitE	Pre	Pre-breeding	Adult
BFF-12	3	3158.87	na	Control	no.meat	no.vitE	Pre	Pre-breeding	Adult
BFF-12	3	3042.06	7700.95	Control	no.meat	no.vitE	Pre	Pre-breeding	Adult
BFF-12	3	2845.69	na	Control	no.meat	no.vitE	Pre	Pre-breeding	Adult
BFF-12	3	2412.73	7434.22	Control	no.meat	no.vitE	Pre	Pre-breeding	Adult
BFF-12	3	2507.2	na	Control	no.meat	no.vitE	Pre	Pre-breeding	Adult
BFF-12	3	1961.75	5603.66	Control	no.meat	no.vitE	Pre	Pre-breeding	Adult
BFF-12	3	2711.01	na	Control	no.meat	no.vitE	Pre	Pre-breeding	Adult
BFF-12	3	3622.61	7368.99	Control	no.meat	no.vitE	Pre	Pre-breeding	Adult
BFF-12	3	2735.8	5272.38	Control	no.meat	no.vitE	Pre	Pre-breeding	Adult
BFF-12	3	3288.11	5951.97	Control	no.meat	no.vitE	Pre	Pre-breeding	Adult
BFF-12	3	4899.38	7912.06	Control	no.meat	no.vitE	Pre	Pre-breeding	Adult
BFF-12	3	3472.65	na	Control	no.meat	no.vitE	Pre	Pre-breeding	Adult
BFF-12	3	3811.3	8776.88	Control	no.meat	no.vitE	Pre	Pre-breeding	Adult
BFF-12	3	3272.29	na	Control	no.meat	no.vitE	Pre	Pre-breeding	Adult
BFF-12	3	3948.03	4527.58	Control	no.meat	no.vitE	Pre	Pre-breeding	Adult
BFF-12	3	3182.91	4314.64	Control	no.meat	no.vitE	Pre	Pre-breeding	Adult
BFF-12	3	5425.71	4879.59	Control	no.meat	no.vitE	Pre	Pre-breeding	Adult
BFF-12	3	4871.03	na	Control	no.meat	no.vitE	Pre	Pre-breeding	Adult
BFF-12	3	3979.31	5233.26	Control	no.meat	no.vitE	Pre	Pre-breeding	Adult
BFF-12	3	4852.18	na	Control	no.meat	no.vitE	Pre	Pre-breeding	Adult
BFF-12	3	3459.45	7900.55	Control	no.meat	no.vitE	Pre	Pre-breeding	Adult
BFF-12	3	4860.62	na	Control	no.meat	no.vitE	Pre	Pre-breeding	Adult
BFF-12	3	2979.47	8036.21	Control	no.meat	no.vitE	Pre	Pre-breeding	Adult
BFF-12	3	5974.03	11631.2	Control	no.meat	no.vitE	During	Breeding	Adult
BFF-12	3	3707.06	na	Control	no.meat	no.vitE	During	Breeding	Adult
BFF-12	3	4398.86	10153.4	Control	no.meat	no.vitE	During	Breeding	Adult
BFF-12	3	1659.9	na	Control	no.meat	no.vitE	During	Breeding	Adult
BFF-12	3	2515.3	6290.44	Control	no.meat	no.vitE	During	Breeding	Adult
BFF-12	3	6419.41	na	Control	no.meat	no.vitE	During	Breeding	Adult
BFF-12	3	4001.05	9831.37	Control	no.meat	no.vitE	During	Breeding	Adult
BFF-12	3	4741.62	na	Control	no.meat	no.vitE	During	Breeding	Adult
BFF-12	3	1321.48	4779.07	Control	no.meat	no.vitE	During	Breeding	Adult
BFF-12	3	5555.47	na	Control	no.meat	no.vitE	During	Breeding	Adult
BFF-12	3	2550.16	8671.15	Control	no.meat	no.vitE	During	Breeding	Adult
BFF-12	3	4113.08	na	Control	no.meat	no.vitE	During	Breeding	Adult
BFF-12	3	4121.94	8234.22	Control	no.meat	no.vitE	During	Breeding	Adult
BFF-12	3	5093.29	na	Control	no.meat	no.vitE	During	Breeding	Adult
BFF-12	3	3647.99	7944.78	Control	no.meat	no.vitE	During	Breeding	Adult
BFF-12	3	3504.88	na	Control	no.meat	no.vitE	During	Breeding	Adult
BFF-12	3	4054.7	10050.2	Control	no.meat	no.vitE	During	Breeding	Adult
BFF-12	3	2655.65	na	Control	no.meat	no.vitE	During	Breeding	Adult
BFF-12	3	4273.54	8762.34	Control	no.meat	no.vitE	During	Breeding	Adult
BFF-12	3	4150.9	na	Control	no.meat	no.vitE	During	Breeding	Adult
BFF-12	3	3344.31	5759.17	Control	no.meat	no.vitE	During	Breeding	Adult
BFF-12	3	1812.84	na	Control	no.meat	no.vitE	During	Breeding	Adult
BFF-12	3	2799.68	6826.04	Control	no.meat	no.vitE	During	Breeding	Adult
BFF-12	3	2928.94	na	Control	no.meat	no.vitE	During	Breeding	Adult
BFF-12	3	3495.33	6688.51	Control	no.meat	no.vitE	During	Breeding	Adult
BFF-12	3	4883.07	7041.65	Control	no.meat	no.vitE	During	Breeding	Adult
BFF-12	3	8372.46	7707.21	Control	no.meat	no.vitE	During	Breeding	Adult
BFF-12	3	5407.19	5179.64	Control	no.meat	no.vitE	During	Breeding	Adult
BFF-12	3	3431.13	na	Control	no.meat	no.vitE	During	Breeding	Adult
BFF-12	3	5881.29	4344.43	Control	no.meat	no.vitE	During	Breeding	Adult
BFF-12	3	4792.84	na	Control	no.meat	no.vitE	During	Breeding	Adult
BFF-12	3	5607.32	9151.84	Control	no.meat	no.vitE	During	Breeding	Adult
BFF-12	3	4725.94	na	Control	no.meat	no.vitE	During	Breeding	Adult
BFF-12	3	2821.99	7996.28	Control	no.meat	no.vitE	During	Breeding	Adult
BFF-12	3	2656.15	na	Control	no.meat	no.vitE	During	Breeding	Adult
BFF-12	3	6664.67	15360.1	Control	no.meat	no.vitE	During	Breeding	Adult
BFF-12	3	3846.15	na	Control	no.meat	no.vitE	During	Breeding	Adult
BFF-12	3	4046.43	13182.8	Control	no.meat	no.vitE	During	Breeding	Adult
BFF-12	3	5369.55	na	Control	no.meat	no.vitE	During	Breeding	Adult
BFF-12	3	4068.73	18211.1	Control	no.meat	no.vitE	During	Breeding	Adult
BFF-12	3	4115.56	na	Control	no.meat	no.vitE	During	Breeding	Adult
BFF-12	3	5442.26	25521.8	Control	no.meat	no.vitE	During	Breeding	Adult
BFF-12	3	4997.81	21571.8	Control	no.meat	no.vitE	During	Breeding	Adult
BFF-12	3	4750.94	10283.2	Control	no.meat	no.vitE	During	Breeding	Adult
BFF-12	3	5569.95	na	Control	no.meat	no.vitE	During	Breeding	Adult
BFF-12	3	6750.36	28543.1	Control	no.meat	no.vitE	During	Breeding	Adult
BFF-12	3	4405.68	15612.7	Control	no.meat	no.vitE	During	Breeding	Adult
BFF-12	3	3696.35	na	Control	no.meat	no.vitE	During	Breeding	Adult
BFF-12	3	4796.14	9375.71	Control	no.meat	no.vitE	During	Breeding	Adult
BFF-12	3	4378.86	na	Control	no.meat	no.vitE	During	Breeding	Adult
BFF-12	3	3996.21	8015.81	Control	no.meat	no.vitE	During	Breeding	Adult
BFF-12	3	2628.03	na	Control	no.meat	no.vitE	During	Breeding	Adult
BFF-12	3	2477.6	3952.57	Control	no.meat	no.vitE	During	Breeding	Adult
BFF-12	3	4550.89	na	Control	no.meat	no.vitE	During	Breeding	Adult
BFF-12	3	5078.19	9525.41	Control	no.meat	no.vitE	During	Breeding	Adult
BFF-12	3	7285.11	na	Control	no.meat	no.vitE	During	Breeding	Adult
BFF-12	3	3798.31	3571.93	Control	no.meat	no.vitE	During	Breeding	Adult
BFF-12	3	4425.28	4479.77	Control	no.meat	no.vitE	During	Post-breeding	Adult
BFF-12	3	2952.27	3936.8	Control	no.meat	no.vitE	During	Post-breeding	Adult
BFF-12	3	4464.1	na	Control	no.meat	no.vitE	During	Post-breeding	Adult
BFF-12	3	3316.01	2482.54	Control	no.meat	no.vitE	During	Post-breeding	Adult
BFF-12	3	665.158	na	Control	no.meat	no.vitE	During	Post-breeding	Adult
BFF-12	3	3135.62	na	Control	no.meat	no.vitE	During	Post-breeding	Adult
BFF-12	3	2566.12	na	Control	no.meat	no.vitE	During	Post-breeding	Adult
BFF-12	3	3637.31	na	Control	no.meat	no.vitE	During	Post-breeding	Adult
BFF-13	1	4008.31	na	Control	no.meat	no.vitE	Pre	Pre-breeding	Juv
BFF-13	1	6158.69	na	Control	no.meat	no.vitE	Pre	Pre-breeding	Juv
BFF-13	1	4071.95	na	Control	no.meat	no.vitE	Pre	Pre-breeding	Juv
BFF-13	1	9181.09	na	Control	no.meat	no.vitE	Pre	Pre-breeding	Juv
BFF-13	1	3330.4	na	Control	no.meat	no.vitE	Pre	Pre-breeding	Juv
BFF-13	1	3889.26	na	Control	no.meat	no.vitE	Pre	Pre-breeding	Juv
BFF-13	1	4990.95	na	Control	no.meat	no.vitE	Pre	Pre-breeding	Juv
BFF-13	1	6124.82	na	Control	no.meat	no.vitE	Pre	Pre-breeding	Juv
BFF-13	1	8536.66	na	Control	no.meat	no.vitE	Pre	Pre-breeding	Juv
BFF-13	1	6911.25	na	Control	no.meat	no.vitE	Pre	Pre-breeding	Juv
BFF-13	1	2734.35	na	Control	no.meat	no.vitE	Pre	Pre-breeding	Juv
BFF-13	1	9872.8	na	Control	no.meat	no.vitE	Pre	Pre-breeding	Juv
BFF-13	1	9985.53	na	Control	no.meat	no.vitE	Pre	Pre-breeding	Juv
BFF-13	1	6670.16	na	Control	no.meat	no.vitE	Pre	Pre-breeding	Juv
BFF-13	1	5252.49	na	Control	no.meat	no.vitE	Pre	Pre-breeding	Juv
BFF-13	1	1501.81	na	Control	no.meat	no.vitE	Pre	Pre-breeding	Juv
BFF-13	1	10146.1	na	Control	no.meat	no.vitE	Pre	Pre-breeding	Juv
BFF-13	1	6740.05	na	Control	no.meat	no.vitE	Pre	Pre-breeding	Juv
BFF-13	1	5625.74	na	Control	no.meat	no.vitE	Pre	Pre-breeding	Juv
BFF-13	1	3453.98	na	Control	no.meat	no.vitE	Pre	Pre-breeding	Juv
BFF-13	1	3804.26	na	Control	no.meat	no.vitE	Pre	Pre-breeding	Juv
BFF-13	1	16432.6	na	Control	no.meat	no.vitE	Pre	Pre-breeding	Juv
BFF-13	1	14576.4	na	Control	no.meat	no.vitE	Pre	Pre-breeding	Juv
BFF-13	1	8433.94	na	Control	no.meat	no.vitE	Pre	Pre-breeding	Juv
BFF-13	1	10277.2	na	Control	no.meat	no.vitE	Pre	Pre-breeding	Juv
BFF-13	1	15463.1	na	Control	no.meat	no.vitE	Pre	Pre-breeding	Juv
BFF-13	1	7426.16	na	Control	no.meat	no.vitE	During	Breeding	Juv
BFF-13	1	1780.89	na	Control	no.meat	no.vitE	During	Breeding	Juv
BFF-13	1	968.438	na	Control	no.meat	no.vitE	During	Breeding	Juv
BFF-13	1	2134.2	na	Control	no.meat	no.vitE	During	Breeding	Juv
BFF-13	1	1725.53	na	Control	no.meat	no.vitE	During	Breeding	Juv
BFF-13	1	1414.54	na	Control	no.meat	no.vitE	During	Breeding	Juv
BFF-13	1	3307.63	na	Control	no.meat	no.vitE	During	Breeding	Juv
BFF-13	1	2206.59	na	Control	no.meat	no.vitE	During	Breeding	Juv
BFF-13	1	3025.27	na	Control	no.meat	no.vitE	During	Breeding	Juv
BFF-13	1	3279.04	na	Control	no.meat	no.vitE	During	Breeding	Juv
BFF-13	1	5941.83	na	Control	no.meat	no.vitE	During	Breeding	Juv
BFF-13	1	3330	na	Control	no.meat	no.vitE	During	Breeding	Juv
BFF-13	1	3327.9	na	Control	no.meat	no.vitE	During	Breeding	Juv
BFF-13	1	2772.55	na	Control	no.meat	no.vitE	During	Breeding	Juv
BFF-13	1	2132.93	na	Control	no.meat	no.vitE	During	Breeding	Juv
BFF-13	1	3115.94	na	Control	no.meat	no.vitE	During	Breeding	Juv
BFF-13	1	7390.55	na	Control	no.meat	no.vitE	During	Breeding	Juv
BFF-13	1	1224.03	na	Control	no.meat	no.vitE	During	Breeding	Juv
BFF-13	1	3114.21	na	Control	no.meat	no.vitE	During	Breeding	Juv
BFF-13	1	5030.75	na	Control	no.meat	no.vitE	During	Breeding	Juv
BFF-13	1	3837.6	na	Control	no.meat	no.vitE	During	Breeding	Juv
BFF-13	1	5927.07	na	Control	no.meat	no.vitE	During	Breeding	Juv
BFF-13	1	3319.26	na	Control	no.meat	no.vitE	During	Breeding	Juv
BFF-13	1	1905.71	na	Control	no.meat	no.vitE	During	Breeding	Juv
BFF-13	1	3068.11	na	Control	no.meat	no.vitE	During	Breeding	Juv
BFF-13	1	2201.8	na	Control	no.meat	no.vitE	During	Breeding	Juv
BFF-13	1	2586.63	na	Control	no.meat	no.vitE	During	Breeding	Juv
BFF-13	1	2827.73	na	Control	no.meat	no.vitE	During	Breeding	Juv
BFF-13	1	1966.93	na	Control	no.meat	no.vitE	During	Breeding	Juv
BFF-13	1	829.779	na	Control	no.meat	no.vitE	During	Breeding	Juv
BFF-13	1	4127.27	na	Control	no.meat	no.vitE	During	Breeding	Juv
BFF-13	1	3538.65	na	Control	no.meat	no.vitE	During	Breeding	Juv
BFF-13	1	2299.69	na	Control	no.meat	no.vitE	During	Breeding	Juv
BFF-13	1	5979.14	na	Control	no.meat	no.vitE	During	Breeding	Juv
BFF-13	1	2670.56	na	Control	no.meat	no.vitE	During	Breeding	Juv
BFF-13	1	1873.3	na	Control	no.meat	no.vitE	During	Breeding	Juv
BFF-13	1	5193.84	na	Control	no.meat	no.vitE	During	Breeding	Juv
BFF-13	1	3522.14	na	Control	no.meat	no.vitE	During	Breeding	Juv
BFF-13	1	3180.14	na	Control	no.meat	no.vitE	During	Breeding	Juv
BFF-13	1	2981.65	na	Control	no.meat	no.vitE	During	Breeding	Juv
BFF-13	1	3767.39	na	Control	no.meat	no.vitE	During	Breeding	Juv
BFF-13	1	3256.06	na	Control	no.meat	no.vitE	During	Breeding	Juv
BFF-13	1	3369.5	na	Control	no.meat	no.vitE	During	Breeding	Juv
BFF-13	1	3843.5	na	Control	no.meat	no.vitE	During	Breeding	Juv
BFF-13	1	4298.57	na	Control	no.meat	no.vitE	During	Breeding	Juv
BFF-13	1	3162.6	na	Control	no.meat	no.vitE	During	Breeding	Juv
BFF-13	1	3727.84	na	Control	no.meat	no.vitE	During	Breeding	Juv
BFF-13	1	4661.93	na	Control	no.meat	no.vitE	During	Breeding	Juv
BFF-13	1	4159.92	na	Control	no.meat	no.vitE	During	Breeding	Juv
BFF-13	1	3450.3	na	Control	no.meat	no.vitE	During	Breeding	Juv
BFF-13	1	2903.12	na	Control	no.meat	no.vitE	During	Breeding	Juv
BFF-13	1	5332.7	na	Control	no.meat	no.vitE	During	Breeding	Juv
BFF-13	1	5925.23	na	Control	no.meat	no.vitE	During	Breeding	Juv
BFF-13	1	3095.02	na	Control	no.meat	no.vitE	During	Breeding	Juv
BFF-13	1	3405.42	na	Control	no.meat	no.vitE	During	Breeding	Juv
BFF-13	1	3415.59	na	Control	no.meat	no.vitE	During	Breeding	Juv
BFF-13	1	1785.37	na	Control	no.meat	no.vitE	During	Breeding	Juv
BFF-13	1	2194.36	na	Control	no.meat	no.vitE	During	Breeding	Juv
BFF-13	1	3367.74	na	Control	no.meat	no.vitE	During	Breeding	Juv
BFF-13	1	2320.17	na	Control	no.meat	no.vitE	During	Post-breeding	Juv
BFF-13	1	1940.29	na	Control	no.meat	no.vitE	During	Post-breeding	Juv
BFF-13	1	1509.03	na	Control	no.meat	no.vitE	During	Post-breeding	Juv
BFF-13	1	2949.39	na	Control	no.meat	no.vitE	During	Post-breeding	Juv
BFF-13	1	3679.3	na	Control	no.meat	no.vitE	During	Post-breeding	Juv
BFF-13	1	475.865	na	Control	no.meat	no.vitE	During	Post-breeding	Juv
BFF-13	1	780.507	na	Control	no.meat	no.vitE	During	Post-breeding	Juv
BFF-13	1	2092.05	na	Control	no.meat	no.vitE	During	Post-breeding	Juv
BFF-13	1	1219.02	na	Control	no.meat	no.vitE	During	Post-breeding	Juv
BFF-14	3	8100.32	na	TOR+	no.meat	vitE	Pre	Pre-breeding	Adult
BFF-14	3	8262.84	na	TOR+	no.meat	vitE	Pre	Pre-breeding	Adult
BFF-14	3	6956.25	na	TOR+	no.meat	vitE	Pre	Pre-breeding	Adult
BFF-14	3	8558.41	na	TOR+	no.meat	vitE	Pre	Pre-breeding	Adult
BFF-14	3	10846.2	na	TOR+	no.meat	vitE	Pre	Pre-breeding	Adult
BFF-14	3	8887.09	na	TOR+	no.meat	vitE	Pre	Pre-breeding	Adult
BFF-14	3	9297.78	na	TOR+	no.meat	vitE	Pre	Pre-breeding	Adult
BFF-14	3	7656.93	na	TOR+	no.meat	vitE	Pre	Pre-breeding	Adult
BFF-14	3	6840	na	TOR+	no.meat	vitE	Pre	Pre-breeding	Adult
BFF-14	3	4520.33	na	TOR+	no.meat	vitE	Pre	Pre-breeding	Adult
BFF-14	3	7794.23	na	TOR+	no.meat	vitE	Pre	Pre-breeding	Adult
BFF-14	3	5927.1	na	TOR+	no.meat	vitE	Pre	Pre-breeding	Adult
BFF-14	3	7852.57	na	TOR+	no.meat	vitE	Pre	Pre-breeding	Adult
BFF-14	3	5290.66	na	TOR+	no.meat	vitE	Pre	Pre-breeding	Adult
BFF-14	3	6524.27	na	TOR+	no.meat	vitE	Pre	Pre-breeding	Adult
BFF-14	3	5271.12	na	TOR+	no.meat	vitE	Pre	Pre-breeding	Adult
BFF-14	3	4995.08	na	TOR+	no.meat	vitE	Pre	Pre-breeding	Adult
BFF-14	3	5219.14	na	TOR+	no.meat	vitE	Pre	Pre-breeding	Adult
BFF-14	3	7302.88	na	TOR+	no.meat	vitE	Pre	Pre-breeding	Adult
BFF-14	3	4980.42	na	TOR+	no.meat	vitE	Pre	Pre-breeding	Adult
BFF-14	3	5511.08	na	TOR+	no.meat	vitE	Pre	Pre-breeding	Adult
BFF-14	3	4198.72	na	TOR+	no.meat	vitE	Pre	Pre-breeding	Adult
BFF-14	3	6966.95	na	TOR+	no.meat	vitE	Pre	Pre-breeding	Adult
BFF-14	3	4134.51	na	TOR+	no.meat	vitE	Pre	Pre-breeding	Adult
BFF-14	3	5774.84	na	TOR+	no.meat	vitE	Pre	Pre-breeding	Adult
BFF-14	3	4747.2	na	TOR+	no.meat	vitE	Pre	Pre-breeding	Adult
BFF-14	3	5862.37	na	TOR+	no.meat	vitE	Pre	Pre-breeding	Adult
BFF-14	3	5998.51	na	TOR+	no.meat	vitE	During	Breeding	Adult
BFF-14	3	6054.07	na	TOR+	no.meat	vitE	During	Breeding	Adult
BFF-14	3	6983.74	na	TOR+	no.meat	vitE	During	Breeding	Adult
BFF-14	3	5065.52	na	TOR+	no.meat	vitE	During	Breeding	Adult
BFF-14	3	6264.55	na	TOR+	no.meat	vitE	During	Breeding	Adult
BFF-14	3	5059.57	na	TOR+	no.meat	vitE	During	Breeding	Adult
BFF-14	3	5340.23	na	TOR+	no.meat	vitE	During	Breeding	Adult
BFF-14	3	5415	na	TOR+	no.meat	vitE	During	Breeding	Adult
BFF-14	3	6098.5	na	TOR+	no.meat	vitE	During	Breeding	Adult
BFF-14	3	6528.18	na	TOR+	no.meat	vitE	During	Breeding	Adult
BFF-14	3	6287.91	na	TOR+	no.meat	vitE	During	Breeding	Adult
BFF-14	3	4746.66	na	TOR+	no.meat	vitE	During	Breeding	Adult
BFF-14	3	11673.4	na	TOR+	no.meat	vitE	During	Breeding	Adult
BFF-14	3	6927.87	na	TOR+	no.meat	vitE	During	Breeding	Adult
BFF-14	3	6021.32	na	TOR+	no.meat	vitE	During	Breeding	Adult
BFF-14	3	7226.36	na	TOR+	no.meat	vitE	During	Breeding	Adult
BFF-14	3	8293.19	na	TOR+	no.meat	vitE	During	Breeding	Adult
BFF-14	3	4321.22	na	TOR+	no.meat	vitE	During	Breeding	Adult
BFF-14	3	4329.84	na	TOR+	no.meat	vitE	During	Breeding	Adult
BFF-14	3	4662.18	na	TOR+	no.meat	vitE	During	Breeding	Adult
BFF-14	3	4528.58	na	TOR+	no.meat	vitE	During	Breeding	Adult
BFF-14	3	6106.01	na	TOR+	no.meat	vitE	During	Breeding	Adult
BFF-14	3	5481.47	na	TOR+	no.meat	vitE	During	Breeding	Adult
BFF-14	3	5655.3	na	TOR+	no.meat	vitE	During	Breeding	Adult
BFF-14	3	4292.39	na	TOR+	no.meat	vitE	During	Breeding	Adult
BFF-14	3	5123.52	na	TOR+	no.meat	vitE	During	Breeding	Adult
BFF-14	3	4750.84	na	TOR+	no.meat	vitE	During	Breeding	Adult
BFF-14	3	5994.93	na	TOR+	no.meat	vitE	During	Breeding	Adult
BFF-14	3	4725.82	na	TOR+	no.meat	vitE	During	Breeding	Adult
BFF-14	3	4574.77	na	TOR+	no.meat	vitE	During	Breeding	Adult
BFF-14	3	3780.39	na	TOR+	no.meat	vitE	During	Breeding	Adult
BFF-14	3	5009.1	na	TOR+	no.meat	vitE	During	Breeding	Adult
BFF-14	3	3686.64	na	TOR+	no.meat	vitE	During	Breeding	Adult
BFF-14	3	4508.98	na	TOR+	no.meat	vitE	During	Breeding	Adult
BFF-14	3	5341.93	na	TOR+	no.meat	vitE	During	Breeding	Adult
BFF-14	3	3644.84	na	TOR+	no.meat	vitE	During	Breeding	Adult
BFF-14	3	6173.9	na	TOR+	no.meat	vitE	During	Breeding	Adult
BFF-14	3	4346.77	na	TOR+	no.meat	vitE	During	Breeding	Adult
BFF-14	3	5555.62	na	TOR+	no.meat	vitE	During	Breeding	Adult
BFF-14	3	3348.14	na	TOR+	no.meat	vitE	During	Breeding	Adult
BFF-14	3	3405.37	na	TOR+	no.meat	vitE	During	Breeding	Adult
BFF-14	3	4318.01	na	TOR+	no.meat	vitE	During	Breeding	Adult
BFF-14	3	2402.4	na	TOR+	no.meat	vitE	During	Breeding	Adult
BFF-14	3	2668.12	na	TOR+	no.meat	vitE	During	Breeding	Adult
BFF-14	3	4526.95	na	TOR+	no.meat	vitE	During	Breeding	Adult
BFF-14	3	8231.68	na	TOR+	no.meat	vitE	During	Breeding	Adult
BFF-14	3	3432.69	na	TOR+	no.meat	vitE	During	Breeding	Adult
BFF-14	3	9291.61	na	TOR+	no.meat	vitE	During	Breeding	Adult
BFF-14	3	5359.43	na	TOR+	no.meat	vitE	During	Breeding	Adult
BFF-14	3	6818.1	na	TOR+	no.meat	vitE	During	Breeding	Adult
BFF-14	3	4244.06	na	TOR+	no.meat	vitE	During	Breeding	Adult
BFF-14	3	4890.07	na	TOR+	no.meat	vitE	During	Breeding	Adult
BFF-14	3	4864.27	na	TOR+	no.meat	vitE	During	Breeding	Adult
BFF-14	3	4729.22	na	TOR+	no.meat	vitE	During	Breeding	Adult
BFF-14	3	4111.63	na	TOR+	no.meat	vitE	During	Breeding	Adult
BFF-14	3	4601.31	na	TOR+	no.meat	vitE	During	Breeding	Adult
BFF-14	3	3749.84	na	TOR+	no.meat	vitE	During	Breeding	Adult
BFF-14	3	3996.85	na	TOR+	no.meat	vitE	During	Breeding	Adult
BFF-14	3	4320.79	na	TOR+	no.meat	vitE	During	Breeding	Adult
BFF-14	3	5703.9	na	TOR+	no.meat	vitE	During	Post-breeding	Adult
BFF-14	3	5083.66	na	TOR+	no.meat	vitE	During	Post-breeding	Adult
BFF-14	3	4097.58	na	TOR+	no.meat	vitE	During	Post-breeding	Adult
BFF-14	3	5723.86	na	TOR+	no.meat	vitE	During	Post-breeding	Adult
BFF-14	3	4442.72	na	TOR+	no.meat	vitE	During	Post-breeding	Adult
BFF-14	3	4553.42	na	TOR+	no.meat	vitE	During	Post-breeding	Adult
BFF-14	3	5154.42	na	TOR+	no.meat	vitE	During	Post-breeding	Adult
BFF-14	3	3241.05	na	TOR+	no.meat	vitE	During	Post-breeding	Adult
BFF-14	3	3443.91	na	TOR+	no.meat	vitE	During	Post-breeding	Adult
BFF-15	2	3772.18	18713.8	TOR+/MEAT	meat	vitE	Pre	Pre-breeding	Adult
BFF-15	2	4306.72	na	TOR+/MEAT	meat	vitE	Pre	Pre-breeding	Adult
BFF-15	2	7143.96	18891	TOR+/MEAT	meat	vitE	Pre	Pre-breeding	Adult
BFF-15	2	7620.23	na	TOR+/MEAT	meat	vitE	Pre	Pre-breeding	Adult
BFF-15	2	5633.8	16498.2	TOR+/MEAT	meat	vitE	Pre	Pre-breeding	Adult
BFF-15	2	5761.76	na	TOR+/MEAT	meat	vitE	Pre	Pre-breeding	Adult
BFF-15	2	4725.08	20363.3	TOR+/MEAT	meat	vitE	Pre	Pre-breeding	Adult
BFF-15	2	3761.06	na	TOR+/MEAT	meat	vitE	Pre	Pre-breeding	Adult
BFF-15	2	5619.66	21942.3	TOR+/MEAT	meat	vitE	Pre	Pre-breeding	Adult
BFF-15	2	6809.16	na	TOR+/MEAT	meat	vitE	Pre	Pre-breeding	Adult
BFF-15	2	5935.17	14405.7	TOR+/MEAT	meat	vitE	Pre	Pre-breeding	Adult
BFF-15	2	5009.22	na	TOR+/MEAT	meat	vitE	Pre	Pre-breeding	Adult
BFF-15	2	4621.48	5706.07	TOR+/MEAT	meat	vitE	Pre	Pre-breeding	Adult
BFF-15	2	5371.64	na	TOR+/MEAT	meat	vitE	Pre	Pre-breeding	Adult
BFF-15	2	4219.19	10514.7	TOR+/MEAT	meat	vitE	Pre	Pre-breeding	Adult
BFF-15	2	3686.92	na	TOR+/MEAT	meat	vitE	Pre	Pre-breeding	Adult
BFF-15	2	4344.41	6826.76	TOR+/MEAT	meat	vitE	Pre	Pre-breeding	Adult
BFF-15	2	6428.77	na	TOR+/MEAT	meat	vitE	Pre	Pre-breeding	Adult
BFF-15	2	4215.57	8175.21	TOR+/MEAT	meat	vitE	Pre	Pre-breeding	Adult
BFF-15	2	4551.38	na	TOR+/MEAT	meat	vitE	Pre	Pre-breeding	Adult
BFF-15	2	1636.17	2246.11	TOR+/MEAT	meat	vitE	Pre	Pre-breeding	Adult
BFF-15	2	3310.85	na	TOR+/MEAT	meat	vitE	Pre	Pre-breeding	Adult
BFF-15	2	4512.79	14555.3	TOR+/MEAT	meat	vitE	Pre	Pre-breeding	Adult
BFF-15	2	2294.11	na	TOR+/MEAT	meat	vitE	Pre	Pre-breeding	Adult
BFF-15	2	4981.26	6173.09	TOR+/MEAT	meat	vitE	Pre	Pre-breeding	Adult
BFF-15	2	4832.91	na	TOR+/MEAT	meat	vitE	Pre	Pre-breeding	Adult
BFF-15	2	4104.83	5422.02	TOR+/MEAT	meat	vitE	Pre	Pre-breeding	Adult
BFF-15	2	4796.75	na	TOR+/MEAT	meat	vitE	During	Breeding	Adult
BFF-15	2	2191.39	3202.58	TOR+/MEAT	meat	vitE	During	Breeding	Adult
BFF-15	2	2297.05	na	TOR+/MEAT	meat	vitE	During	Breeding	Adult
BFF-15	2	4597.38	5004.31	TOR+/MEAT	meat	vitE	During	Breeding	Adult
BFF-15	2	3547.25	na	TOR+/MEAT	meat	vitE	During	Breeding	Adult
BFF-15	2	6210.16	6349.25	TOR+/MEAT	meat	vitE	During	Breeding	Adult
BFF-15	2	3980.87	na	TOR+/MEAT	meat	vitE	During	Breeding	Adult
BFF-15	2	6345.63	11113.4	TOR+/MEAT	meat	vitE	During	Breeding	Adult
BFF-15	2	1906.58	na	TOR+/MEAT	meat	vitE	During	Breeding	Adult
BFF-15	2	1665.29	2768	TOR+/MEAT	meat	vitE	During	Breeding	Adult
BFF-15	2	4739.59	na	TOR+/MEAT	meat	vitE	During	Breeding	Adult
BFF-15	2	5096.23	6410.05	TOR+/MEAT	meat	vitE	During	Breeding	Adult
BFF-15	2	3809.86	na	TOR+/MEAT	meat	vitE	During	Breeding	Adult
BFF-15	2	4051.39	6847.17	TOR+/MEAT	meat	vitE	During	Breeding	Adult
BFF-15	2	3385.43	na	TOR+/MEAT	meat	vitE	During	Breeding	Adult
BFF-15	2	2946.45	9053.55	TOR+/MEAT	meat	vitE	During	Breeding	Adult
BFF-15	2	1212.29	na	TOR+/MEAT	meat	vitE	During	Breeding	Adult
BFF-15	2	3591.89	10388.1	TOR+/MEAT	meat	vitE	During	Breeding	Adult
BFF-15	2	2713.89	na	TOR+/MEAT	meat	vitE	During	Breeding	Adult
BFF-15	2	2466.39	8084.21	TOR+/MEAT	meat	vitE	During	Breeding	Adult
BFF-15	2	5059.3	na	TOR+/MEAT	meat	vitE	During	Breeding	Adult
BFF-15	2	4631.8	15375.9	TOR+/MEAT	meat	vitE	During	Breeding	Adult
BFF-15	2	3292.26	na	TOR+/MEAT	meat	vitE	During	Breeding	Adult
BFF-15	2	2224.97	12430.9	TOR+/MEAT	meat	vitE	During	Breeding	Adult
BFF-15	2	4687.66	na	TOR+/MEAT	meat	vitE	During	Breeding	Adult
BFF-15	2	4076.89	62446.6	TOR+/MEAT	meat	vitE	During	Breeding	Adult
BFF-15	2	4654.22	na	TOR+/MEAT	meat	vitE	During	Breeding	Adult
BFF-15	2	2693.32	157242	TOR+/MEAT	meat	vitE	During	Breeding	Adult
BFF-15	2	5190	na	TOR+/MEAT	meat	vitE	During	Breeding	Adult
BFF-15	2	3282.19	191256	TOR+/MEAT	meat	vitE	During	Breeding	Adult
BFF-15	2	6789.65	na	TOR+/MEAT	meat	vitE	During	Breeding	Adult
BFF-15	2	7087.46	95021.1	TOR+/MEAT	meat	vitE	During	Breeding	Adult
BFF-15	2	5941.71	91315.8	TOR+/MEAT	meat	vitE	During	Breeding	Adult
BFF-15	2	3664.97	64455.1	TOR+/MEAT	meat	vitE	During	Breeding	Adult
BFF-15	2	4524.95	18690	TOR+/MEAT	meat	vitE	During	Breeding	Adult
BFF-15	2	3607.28	15918.6	TOR+/MEAT	meat	vitE	During	Breeding	Adult
BFF-15	2	6163.45	na	TOR+/MEAT	meat	vitE	During	Breeding	Adult
BFF-15	2	5516.36	16154.1	TOR+/MEAT	meat	vitE	During	Breeding	Adult
BFF-15	2	1781.1	na	TOR+/MEAT	meat	vitE	During	Breeding	Adult
BFF-15	2	2386.77	11676.8	TOR+/MEAT	meat	vitE	During	Breeding	Adult
BFF-15	2	433.516	4206.13	TOR+/MEAT	meat	vitE	During	Breeding	Adult
BFF-15	2	2628.51	na	TOR+/MEAT	meat	vitE	During	Breeding	Adult
BFF-15	2	2181.32	9813.68	TOR+/MEAT	meat	vitE	During	Breeding	Adult
BFF-15	2	4995.46	na	TOR+/MEAT	meat	vitE	During	Breeding	Adult
BFF-15	2	3583.19	8399.01	TOR+/MEAT	meat	vitE	During	Breeding	Adult
BFF-15	2	5623.93	na	TOR+/MEAT	meat	vitE	During	Breeding	Adult
BFF-15	2	7225.58	21526.3	TOR+/MEAT	meat	vitE	During	Breeding	Adult
BFF-15	2	2178.94	na	TOR+/MEAT	meat	vitE	During	Breeding	Adult
BFF-15	2	8003.12	50696.9	TOR+/MEAT	meat	vitE	During	Breeding	Adult
BFF-15	2	2902.11	8149.17	TOR+/MEAT	meat	vitE	During	Breeding	Adult
BFF-15	2	6848.43	19089.1	TOR+/MEAT	meat	vitE	During	Breeding	Adult
BFF-15	2	5301.53	24741.4	TOR+/MEAT	meat	vitE	During	Breeding	Adult
BFF-15	2	6968.78	na	TOR+/MEAT	meat	vitE	During	Breeding	Adult
BFF-15	2	7006.82	13325.9	TOR+/MEAT	meat	vitE	During	Breeding	Adult
BFF-15	2	7847.94	na	TOR+/MEAT	meat	vitE	During	Breeding	Adult
BFF-15	2	5587.05	13827.3	TOR+/MEAT	meat	vitE	During	Breeding	Adult
BFF-15	2	4993.83	na	TOR+/MEAT	meat	vitE	During	Post-breeding	Adult
BFF-15	2	4335	3718.56	TOR+/MEAT	meat	vitE	During	Post-breeding	Adult
BFF-15	2	6863.29	na	TOR+/MEAT	meat	vitE	During	Post-breeding	Adult
BFF-15	2	3863.59	5241.56	TOR+/MEAT	meat	vitE	During	Post-breeding	Adult
BFF-15	2	613.878	na	TOR+/MEAT	meat	vitE	During	Post-breeding	Adult
BFF-15	2	7131.13	6504.38	TOR+/MEAT	meat	vitE	During	Post-breeding	Adult
BFF-15	2	3402.86	na	TOR+/MEAT	meat	vitE	During	Post-breeding	Adult
BFF-15	2	4124.31	5579.23	TOR+/MEAT	meat	vitE	During	Post-breeding	Adult
BFF-15	2	3942.74	na	TOR+/MEAT	meat	vitE	During	Post-breeding	Adult
BFF-16	3	5670.09	24011.6	TOR+	no.meat	vitE	Pre	Pre-breeding	Adult
BFF-16	3	5381.71	na	TOR+	no.meat	vitE	Pre	Pre-breeding	Adult
BFF-16	3	6483.59	14116.8	TOR+	no.meat	vitE	Pre	Pre-breeding	Adult
BFF-16	3	4588.5	12626.6	TOR+	no.meat	vitE	Pre	Pre-breeding	Adult
BFF-16	3	4122.52	na	TOR+	no.meat	vitE	Pre	Pre-breeding	Adult
BFF-16	3	4293.16	12156	TOR+	no.meat	vitE	Pre	Pre-breeding	Adult
BFF-16	3	4677.8	na	TOR+	no.meat	vitE	Pre	Pre-breeding	Adult
BFF-16	3	4171.98	10473.3	TOR+	no.meat	vitE	Pre	Pre-breeding	Adult
BFF-16	3	3649.84	15886.8	TOR+	no.meat	vitE	Pre	Pre-breeding	Adult
BFF-16	3	4370.31	na	TOR+	no.meat	vitE	Pre	Pre-breeding	Adult
BFF-16	3	5609.43	9505.41	TOR+	no.meat	vitE	Pre	Pre-breeding	Adult
BFF-16	3	5195.11	8646.41	TOR+	no.meat	vitE	Pre	Pre-breeding	Adult
BFF-16	3	3032.31	na	TOR+	no.meat	vitE	Pre	Pre-breeding	Adult
BFF-16	3	3893.08	7179.4	TOR+	no.meat	vitE	Pre	Pre-breeding	Adult
BFF-16	3	3175.12	na	TOR+	no.meat	vitE	Pre	Pre-breeding	Adult
BFF-16	3	4828.38	11745.7	TOR+	no.meat	vitE	Pre	Pre-breeding	Adult
BFF-16	3	5461.06	na	TOR+	no.meat	vitE	Pre	Pre-breeding	Adult
BFF-16	3	2947.42	4647.61	TOR+	no.meat	vitE	Pre	Pre-breeding	Adult
BFF-16	3	4300.23	na	TOR+	no.meat	vitE	Pre	Pre-breeding	Adult
BFF-16	3	4351.61	5134.35	TOR+	no.meat	vitE	Pre	Pre-breeding	Adult
BFF-16	3	4617.59	na	TOR+	no.meat	vitE	Pre	Pre-breeding	Adult
BFF-16	3	3812.05	4721.67	TOR+	no.meat	vitE	Pre	Pre-breeding	Adult
BFF-16	3	4429.77	na	TOR+	no.meat	vitE	Pre	Pre-breeding	Adult
BFF-16	3	4876.63	7050	TOR+	no.meat	vitE	Pre	Pre-breeding	Adult
BFF-16	3	6019.61	10961.9	TOR+	no.meat	vitE	During	Breeding	Adult
BFF-16	3	3908.83	na	TOR+	no.meat	vitE	During	Breeding	Adult
BFF-16	3	3551.98	7731.56	TOR+	no.meat	vitE	During	Breeding	Adult
BFF-16	3	3725.54	na	TOR+	no.meat	vitE	During	Breeding	Adult
BFF-16	3	3749.61	8448.06	TOR+	no.meat	vitE	During	Breeding	Adult
BFF-16	3	3335.43	na	TOR+	no.meat	vitE	During	Breeding	Adult
BFF-16	3	4705.32	10893.5	TOR+	no.meat	vitE	During	Breeding	Adult
BFF-16	3	3219.43	na	TOR+	no.meat	vitE	During	Breeding	Adult
BFF-16	3	4066.69	4381.85	TOR+	no.meat	vitE	During	Breeding	Adult
BFF-16	3	3139.67	na	TOR+	no.meat	vitE	During	Breeding	Adult
BFF-16	3	3480.25	8766.07	TOR+	no.meat	vitE	During	Breeding	Adult
BFF-16	3	2070.65	na	TOR+	no.meat	vitE	During	Breeding	Adult
BFF-16	3	3999.23	7704.95	TOR+	no.meat	vitE	During	Breeding	Adult
BFF-16	3	1893.61	na	TOR+	no.meat	vitE	During	Breeding	Adult
BFF-16	3	2490.72	10344.3	TOR+	no.meat	vitE	During	Breeding	Adult
BFF-16	3	1919.21	na	TOR+	no.meat	vitE	During	Breeding	Adult
BFF-16	3	2160.75	6087.95	TOR+	no.meat	vitE	During	Breeding	Adult
BFF-16	3	3458.55	na	TOR+	no.meat	vitE	During	Breeding	Adult
BFF-16	3	2227.61	6675.21	TOR+	no.meat	vitE	During	Breeding	Adult
BFF-16	3	2125.97	na	TOR+	no.meat	vitE	During	Breeding	Adult
BFF-16	3	1505.91	7669.85	TOR+	no.meat	vitE	During	Breeding	Adult
BFF-16	3	1707.07	na	TOR+	no.meat	vitE	During	Breeding	Adult
BFF-16	3	1969.55	22974.5	TOR+	no.meat	vitE	During	Breeding	Adult
BFF-16	3	2737.85	na	TOR+	no.meat	vitE	During	Breeding	Adult
BFF-16	3	4790.27	8034.95	TOR+	no.meat	vitE	During	Breeding	Adult
BFF-16	3	2689.84	na	TOR+	no.meat	vitE	During	Breeding	Adult
BFF-16	3	5895.82	11204	TOR+	no.meat	vitE	During	Breeding	Adult
BFF-16	3	4963.19	na	TOR+	no.meat	vitE	During	Breeding	Adult
BFF-16	3	3145.47	21113	TOR+	no.meat	vitE	During	Breeding	Adult
BFF-16	3	2558.74	18606.6	TOR+	no.meat	vitE	During	Breeding	Adult
BFF-16	3	5775.79	28471.3	TOR+	no.meat	vitE	During	Breeding	Adult
BFF-16	3	2046.55	12070.6	TOR+	no.meat	vitE	During	Breeding	Adult
BFF-16	3	3006.09	na	TOR+	no.meat	vitE	During	Breeding	Adult
BFF-16	3	2032.95	13484.6	TOR+	no.meat	vitE	During	Breeding	Adult
BFF-16	3	3598.5	na	TOR+	no.meat	vitE	During	Breeding	Adult
BFF-16	3	1752.08	10370.2	TOR+	no.meat	vitE	During	Breeding	Adult
BFF-16	3	2533.54	na	TOR+	no.meat	vitE	During	Breeding	Adult
BFF-16	3	4682.19	28289.3	TOR+	no.meat	vitE	During	Breeding	Adult
BFF-16	3	3361.69	22450.3	TOR+	no.meat	vitE	During	Breeding	Adult
BFF-16	3	2272.89	na	TOR+	no.meat	vitE	During	Breeding	Adult
BFF-16	3	5041.33	22310.6	TOR+	no.meat	vitE	During	Breeding	Adult
BFF-16	3	3821.18	15996.8	TOR+	no.meat	vitE	During	Breeding	Adult
BFF-16	3	1706.99	9057.62	TOR+	no.meat	vitE	During	Breeding	Adult
BFF-16	3	3733.86	na	TOR+	no.meat	vitE	During	Breeding	Adult
BFF-16	3	3331.18	20232.4	TOR+	no.meat	vitE	During	Breeding	Adult
BFF-16	3	2156.92	na	TOR+	no.meat	vitE	During	Breeding	Adult
BFF-16	3	3357.89	12347	TOR+	no.meat	vitE	During	Breeding	Adult
BFF-16	3	3211.34	na	TOR+	no.meat	vitE	During	Breeding	Adult
BFF-16	3	1975.4	5606.88	TOR+	no.meat	vitE	During	Breeding	Adult
BFF-16	3	1790.23	2988.17	TOR+	no.meat	vitE	During	Breeding	Adult
BFF-16	3	678.818	na	TOR+	no.meat	vitE	During	Breeding	Adult
BFF-16	3	4798.64	4101.86	TOR+	no.meat	vitE	During	Breeding	Adult
BFF-16	3	2911.46	na	TOR+	no.meat	vitE	During	Breeding	Adult
BFF-16	3	4235.73	3739.64	TOR+	no.meat	vitE	During	Post-breeding	Adult
BFF-16	3	3671.93	na	TOR+	no.meat	vitE	During	Post-breeding	Adult
BFF-16	3	1820.48	3016.13	TOR+	no.meat	vitE	During	Post-breeding	Adult
BFF-16	3	1527.75	na	TOR+	no.meat	vitE	During	Post-breeding	Adult
BFF-16	3	2521.49	1900.84	TOR+	no.meat	vitE	During	Post-breeding	Adult
BFF-16	3	1769.18	1717.4	TOR+	no.meat	vitE	During	Post-breeding	Adult
BFF-16	3	1863.59	na	TOR+	no.meat	vitE	During	Post-breeding	Adult
BFF-16	3	1500.72	1355.94	TOR+	no.meat	vitE	During	Post-breeding	Adult
BFF-17	1	3989.93	na	Control	no.meat	no.vitE	Pre	Pre-breeding	Juv
BFF-17	1	4428.3	na	Control	no.meat	no.vitE	Pre	Pre-breeding	Juv
BFF-17	1	2559.26	na	Control	no.meat	no.vitE	Pre	Pre-breeding	Juv
BFF-17	1	4221.08	na	Control	no.meat	no.vitE	Pre	Pre-breeding	Juv
BFF-17	1	3288.29	na	Control	no.meat	no.vitE	Pre	Pre-breeding	Juv
BFF-17	1	3850.44	na	Control	no.meat	no.vitE	Pre	Pre-breeding	Juv
BFF-17	1	4024.39	na	Control	no.meat	no.vitE	Pre	Pre-breeding	Juv
BFF-17	1	5905.16	na	Control	no.meat	no.vitE	Pre	Pre-breeding	Juv
BFF-17	1	4872.98	na	Control	no.meat	no.vitE	Pre	Pre-breeding	Juv
BFF-17	1	4642.35	na	Control	no.meat	no.vitE	Pre	Pre-breeding	Juv
BFF-17	1	3796.38	na	Control	no.meat	no.vitE	Pre	Pre-breeding	Juv
BFF-17	1	4622.88	na	Control	no.meat	no.vitE	Pre	Pre-breeding	Juv
BFF-17	1	4690.91	na	Control	no.meat	no.vitE	Pre	Pre-breeding	Juv
BFF-17	1	4569.03	na	Control	no.meat	no.vitE	Pre	Pre-breeding	Juv
BFF-17	1	5080.13	na	Control	no.meat	no.vitE	Pre	Pre-breeding	Juv
BFF-17	1	3302.06	na	Control	no.meat	no.vitE	Pre	Pre-breeding	Juv
BFF-17	1	4449.34	na	Control	no.meat	no.vitE	Pre	Pre-breeding	Juv
BFF-17	1	5453.89	na	Control	no.meat	no.vitE	Pre	Pre-breeding	Juv
BFF-17	1	5443.98	na	Control	no.meat	no.vitE	Pre	Pre-breeding	Juv
BFF-17	1	4298.14	na	Control	no.meat	no.vitE	Pre	Pre-breeding	Juv
BFF-17	1	4797.55	na	Control	no.meat	no.vitE	Pre	Pre-breeding	Juv
BFF-17	1	4823.32	na	Control	no.meat	no.vitE	Pre	Pre-breeding	Juv
BFF-17	1	7213.78	na	Control	no.meat	no.vitE	Pre	Pre-breeding	Juv
BFF-17	1	4256.37	na	Control	no.meat	no.vitE	Pre	Pre-breeding	Juv
BFF-17	1	5421.51	na	Control	no.meat	no.vitE	Pre	Pre-breeding	Juv
BFF-17	1	4399.55	na	Control	no.meat	no.vitE	Pre	Pre-breeding	Juv
BFF-17	1	2909.14	na	Control	no.meat	no.vitE	During	Breeding	Juv
BFF-17	1	6742.67	na	Control	no.meat	no.vitE	During	Breeding	Juv
BFF-17	1	2887.31	na	Control	no.meat	no.vitE	During	Breeding	Juv
BFF-17	1	6023.28	na	Control	no.meat	no.vitE	During	Breeding	Juv
BFF-17	1	3727.83	na	Control	no.meat	no.vitE	During	Breeding	Juv
BFF-17	1	2955.76	na	Control	no.meat	no.vitE	During	Breeding	Juv
BFF-17	1	7444.84	na	Control	no.meat	no.vitE	During	Breeding	Juv
BFF-17	1	5503.14	na	Control	no.meat	no.vitE	During	Breeding	Juv
BFF-17	1	3634.95	na	Control	no.meat	no.vitE	During	Breeding	Juv
BFF-17	1	3460.28	na	Control	no.meat	no.vitE	During	Breeding	Juv
BFF-17	1	3874.19	na	Control	no.meat	no.vitE	During	Breeding	Juv
BFF-17	1	3848.11	na	Control	no.meat	no.vitE	During	Breeding	Juv
BFF-17	1	4621.99	na	Control	no.meat	no.vitE	During	Breeding	Juv
BFF-17	1	5329.55	na	Control	no.meat	no.vitE	During	Breeding	Juv
BFF-17	1	6709.92	na	Control	no.meat	no.vitE	During	Breeding	Juv
BFF-17	1	6840.32	na	Control	no.meat	no.vitE	During	Breeding	Juv
BFF-17	1	6192.59	na	Control	no.meat	no.vitE	During	Breeding	Juv
BFF-17	1	5029.22	na	Control	no.meat	no.vitE	During	Breeding	Juv
BFF-17	1	4090.56	na	Control	no.meat	no.vitE	During	Breeding	Juv
BFF-17	1	3932.94	na	Control	no.meat	no.vitE	During	Breeding	Juv
BFF-17	1	4963.98	na	Control	no.meat	no.vitE	During	Breeding	Juv
BFF-17	1	3501.84	na	Control	no.meat	no.vitE	During	Breeding	Juv
BFF-17	1	3572.11	na	Control	no.meat	no.vitE	During	Breeding	Juv
BFF-17	1	5390.05	na	Control	no.meat	no.vitE	During	Breeding	Juv
BFF-17	1	6565.33	na	Control	no.meat	no.vitE	During	Breeding	Juv
BFF-17	1	6234.04	na	Control	no.meat	no.vitE	During	Breeding	Juv
BFF-17	1	5228.07	na	Control	no.meat	no.vitE	During	Breeding	Juv
BFF-17	1	4923.98	na	Control	no.meat	no.vitE	During	Breeding	Juv
BFF-17	1	4567.73	na	Control	no.meat	no.vitE	During	Breeding	Juv
BFF-17	1	1886.95	na	Control	no.meat	no.vitE	During	Breeding	Juv
BFF-17	1	4917.72	na	Control	no.meat	no.vitE	During	Breeding	Juv
BFF-17	1	4394.61	na	Control	no.meat	no.vitE	During	Breeding	Juv
BFF-17	1	5280.91	na	Control	no.meat	no.vitE	During	Breeding	Juv
BFF-17	1	5158.23	na	Control	no.meat	no.vitE	During	Breeding	Juv
BFF-17	1	8192.59	na	Control	no.meat	no.vitE	During	Breeding	Juv
BFF-17	1	7693.26	na	Control	no.meat	no.vitE	During	Breeding	Juv
BFF-17	1	5752.89	na	Control	no.meat	no.vitE	During	Breeding	Juv
BFF-17	1	5834.45	na	Control	no.meat	no.vitE	During	Breeding	Juv
BFF-17	1	6308.03	na	Control	no.meat	no.vitE	During	Breeding	Juv
BFF-17	1	6422.18	na	Control	no.meat	no.vitE	During	Breeding	Juv
BFF-17	1	4812.36	na	Control	no.meat	no.vitE	During	Breeding	Juv
BFF-17	1	6284.01	na	Control	no.meat	no.vitE	During	Breeding	Juv
BFF-17	1	3896.58	na	Control	no.meat	no.vitE	During	Breeding	Juv
BFF-17	1	6937.01	na	Control	no.meat	no.vitE	During	Breeding	Juv
BFF-17	1	5586.32	na	Control	no.meat	no.vitE	During	Breeding	Juv
BFF-17	1	5284.05	na	Control	no.meat	no.vitE	During	Breeding	Juv
BFF-17	1	7999.06	na	Control	no.meat	no.vitE	During	Breeding	Juv
BFF-17	1	3444.51	na	Control	no.meat	no.vitE	During	Breeding	Juv
BFF-17	1	3777.9	na	Control	no.meat	no.vitE	During	Breeding	Juv
BFF-17	1	4584.24	na	Control	no.meat	no.vitE	During	Breeding	Juv
BFF-17	1	5402.63	na	Control	no.meat	no.vitE	During	Breeding	Juv
BFF-17	1	5570.39	na	Control	no.meat	no.vitE	During	Breeding	Juv
BFF-17	1	5414.23	na	Control	no.meat	no.vitE	During	Breeding	Juv
BFF-17	1	5126.17	na	Control	no.meat	no.vitE	During	Breeding	Juv
BFF-17	1	3905.25	na	Control	no.meat	no.vitE	During	Breeding	Juv
BFF-17	1	3687.53	na	Control	no.meat	no.vitE	During	Breeding	Juv
BFF-17	1	3649.14	na	Control	no.meat	no.vitE	During	Breeding	Juv
BFF-17	1	3321.63	na	Control	no.meat	no.vitE	During	Breeding	Juv
BFF-17	1	3465.22	na	Control	no.meat	no.vitE	During	Breeding	Juv
BFF-17	1	2187.5	na	Control	no.meat	no.vitE	During	Breeding	Juv
BFF-17	1	1209.63	na	Control	no.meat	no.vitE	During	Post-breeding	Juv
BFF-17	1	2580	na	Control	no.meat	no.vitE	During	Post-breeding	Juv
BFF-17	1	3175.13	na	Control	no.meat	no.vitE	During	Post-breeding	Juv
BFF-17	1	3216.99	na	Control	no.meat	no.vitE	During	Post-breeding	Juv
BFF-17	1	2680.67	na	Control	no.meat	no.vitE	During	Post-breeding	Juv
BFF-17	1	1551.97	na	Control	no.meat	no.vitE	During	Post-breeding	Juv
BFF-17	1	5167.43	na	Control	no.meat	no.vitE	During	Post-breeding	Juv
BFF-17	1	2548.43	na	Control	no.meat	no.vitE	During	Post-breeding	Juv
BFF-17	1	3307.46	na	Control	no.meat	no.vitE	During	Post-breeding	Juv
BFF-18	1	3445.31	7576.44	Control	no.meat	no.vitE	Pre	Pre-breeding	Juv
BFF-18	1	5720.31	na	Control	no.meat	no.vitE	Pre	Pre-breeding	Juv
BFF-18	1	3557.12	5177.43	Control	no.meat	no.vitE	Pre	Pre-breeding	Juv
BFF-18	1	4963.22	na	Control	no.meat	no.vitE	Pre	Pre-breeding	Juv
BFF-18	1	3016.7	4034.63	Control	no.meat	no.vitE	Pre	Pre-breeding	Juv
BFF-18	1	6081.88	na	Control	no.meat	no.vitE	Pre	Pre-breeding	Juv
BFF-18	1	4694.84	6232.09	Control	no.meat	no.vitE	Pre	Pre-breeding	Juv
BFF-18	1	5238.47	na	Control	no.meat	no.vitE	Pre	Pre-breeding	Juv
BFF-18	1	1819.89	5728.58	Control	no.meat	no.vitE	Pre	Pre-breeding	Juv
BFF-18	1	5136.51	na	Control	no.meat	no.vitE	Pre	Pre-breeding	Juv
BFF-18	1	5684.26	10771.3	Control	no.meat	no.vitE	Pre	Pre-breeding	Juv
BFF-18	1	4125.08	na	Control	no.meat	no.vitE	Pre	Pre-breeding	Juv
BFF-18	1	3417.02	7220.88	Control	no.meat	no.vitE	Pre	Pre-breeding	Juv
BFF-18	1	4216.41	na	Control	no.meat	no.vitE	Pre	Pre-breeding	Juv
BFF-18	1	3790.53	6027.13	Control	no.meat	no.vitE	Pre	Pre-breeding	Juv
BFF-18	1	3968.78	na	Control	no.meat	no.vitE	Pre	Pre-breeding	Juv
BFF-18	1	3225.49	na	Control	no.meat	no.vitE	Pre	Pre-breeding	Juv
BFF-18	1	5881.59	10086.4	Control	no.meat	no.vitE	Pre	Pre-breeding	Juv
BFF-18	1	5356.52	7248.94	Control	no.meat	no.vitE	Pre	Pre-breeding	Juv
BFF-18	1	4582.58	na	Control	no.meat	no.vitE	Pre	Pre-breeding	Juv
BFF-18	1	4954.42	11558.8	Control	no.meat	no.vitE	Pre	Pre-breeding	Juv
BFF-18	1	5926.05	na	Control	no.meat	no.vitE	Pre	Pre-breeding	Juv
BFF-18	1	4849.54	4946.76	Control	no.meat	no.vitE	Pre	Pre-breeding	Juv
BFF-18	1	4100	na	Control	no.meat	no.vitE	Pre	Pre-breeding	Juv
BFF-18	1	3905.62	4421.08	Control	no.meat	no.vitE	Pre	Pre-breeding	Juv
BFF-18	1	2722.42	na	Control	no.meat	no.vitE	Pre	Pre-breeding	Juv
BFF-18	1	5593.66	11994.2	Control	no.meat	no.vitE	Pre	Pre-breeding	Juv
BFF-18	1	5251.61	8818.71	Control	no.meat	no.vitE	During	Breeding	Juv
BFF-18	1	4868.01	na	Control	no.meat	no.vitE	During	Breeding	Juv
BFF-18	1	6227.65	10477.3	Control	no.meat	no.vitE	During	Breeding	Juv
BFF-18	1	10403.8	na	Control	no.meat	no.vitE	During	Breeding	Juv
BFF-18	1	7108.23	10278.6	Control	no.meat	no.vitE	During	Breeding	Juv
BFF-18	1	5474.28	na	Control	no.meat	no.vitE	During	Breeding	Juv
BFF-18	1	5680.58	7246.17	Control	no.meat	no.vitE	During	Breeding	Juv
BFF-18	1	6088.57	na	Control	no.meat	no.vitE	During	Breeding	Juv
BFF-18	1	9995.21	6617.84	Control	no.meat	no.vitE	During	Breeding	Juv
BFF-18	1	5957.02	na	Control	no.meat	no.vitE	During	Breeding	Juv
BFF-18	1	7205	2570.42	Control	no.meat	no.vitE	During	Breeding	Juv
BFF-18	1	9688.34	na	Control	no.meat	no.vitE	During	Breeding	Juv
BFF-18	1	7476.96	3107.3	Control	no.meat	no.vitE	During	Breeding	Juv
BFF-18	1	6511.67	na	Control	no.meat	no.vitE	During	Breeding	Juv
BFF-18	1	6039.45	2441.44	Control	no.meat	no.vitE	During	Breeding	Juv
BFF-18	1	4607.21	na	Control	no.meat	no.vitE	During	Breeding	Juv
BFF-18	1	5677.43	2340.86	Control	no.meat	no.vitE	During	Breeding	Juv
BFF-18	1	6665.25	na	Control	no.meat	no.vitE	During	Breeding	Juv
BFF-18	1	4556.64	4729.29	Control	no.meat	no.vitE	During	Breeding	Juv
BFF-18	1	5567.75	na	Control	no.meat	no.vitE	During	Breeding	Juv
BFF-18	1	5119.84	5304.1	Control	no.meat	no.vitE	During	Breeding	Juv
BFF-18	1	3422.31	na	Control	no.meat	no.vitE	During	Breeding	Juv
BFF-18	1	6263.38	2966.18	Control	no.meat	no.vitE	During	Breeding	Juv
BFF-18	1	5603.38	na	Control	no.meat	no.vitE	During	Breeding	Juv
BFF-18	1	8697.3	3022.62	Control	no.meat	no.vitE	During	Breeding	Juv
BFF-18	1	3995.12	na	Control	no.meat	no.vitE	During	Breeding	Juv
BFF-18	1	3632.07	4074.73	Control	no.meat	no.vitE	During	Breeding	Juv
BFF-18	1	4914.03	na	Control	no.meat	no.vitE	During	Breeding	Juv
BFF-18	1	8084.11	4267.36	Control	no.meat	no.vitE	During	Breeding	Juv
BFF-18	1	7035.67	na	Control	no.meat	no.vitE	During	Breeding	Juv
BFF-18	1	4059.22	2874.88	Control	no.meat	no.vitE	During	Breeding	Juv
BFF-18	1	3360.73	na	Control	no.meat	no.vitE	During	Breeding	Juv
BFF-18	1	6861.77	4239.38	Control	no.meat	no.vitE	During	Breeding	Juv
BFF-18	1	5506.22	na	Control	no.meat	no.vitE	During	Breeding	Juv
BFF-18	1	4077.24	3413.03	Control	no.meat	no.vitE	During	Breeding	Juv
BFF-18	1	3251.73	na	Control	no.meat	no.vitE	During	Breeding	Juv
BFF-18	1	5436.23	4145.09	Control	no.meat	no.vitE	During	Breeding	Juv
BFF-18	1	3110.56	na	Control	no.meat	no.vitE	During	Breeding	Juv
BFF-18	1	7853.29	12108.8	Control	no.meat	no.vitE	During	Breeding	Juv
BFF-18	1	5805.5	na	Control	no.meat	no.vitE	During	Breeding	Juv
BFF-18	1	6636.92	6605.33	Control	no.meat	no.vitE	During	Breeding	Juv
BFF-18	1	17225.2	na	Control	no.meat	no.vitE	During	Breeding	Juv
BFF-18	1	3740.79	8947.43	Control	no.meat	no.vitE	During	Breeding	Juv
BFF-18	1	2626.63	na	Control	no.meat	no.vitE	During	Breeding	Juv
BFF-18	1	4196.6	6895.33	Control	no.meat	no.vitE	During	Breeding	Juv
BFF-18	1	6175.74	na	Control	no.meat	no.vitE	During	Breeding	Juv
BFF-18	1	2130.93	5903.66	Control	no.meat	no.vitE	During	Breeding	Juv
BFF-18	1	3577.35	na	Control	no.meat	no.vitE	During	Breeding	Juv
BFF-18	1	5925.57	5789.29	Control	no.meat	no.vitE	During	Breeding	Juv
BFF-18	1	5266.12	na	Control	no.meat	no.vitE	During	Breeding	Juv
BFF-18	1	4162	10141.3	Control	no.meat	no.vitE	During	Breeding	Juv
BFF-18	1	2692.24	na	Control	no.meat	no.vitE	During	Breeding	Juv
BFF-18	1	4797.81	12531.3	Control	no.meat	no.vitE	During	Breeding	Juv
BFF-18	1	4171.68	na	Control	no.meat	no.vitE	During	Breeding	Juv
BFF-18	1	2216.92	15142.3	Control	no.meat	no.vitE	During	Breeding	Juv
BFF-18	1	2862.63	19094.6	Control	no.meat	no.vitE	During	Breeding	Juv
BFF-18	1	1640.36	7116.57	Control	no.meat	no.vitE	During	Breeding	Juv
BFF-18	1	2785.08	na	Control	no.meat	no.vitE	During	Breeding	Juv
BFF-18	1	2385.25	na	Control	no.meat	no.vitE	During	Post-breeding	Juv
BFF-18	1	2301.16	13734.5	Control	no.meat	no.vitE	During	Post-breeding	Juv
BFF-18	1	1664.48	17528.4	Control	no.meat	no.vitE	During	Post-breeding	Juv
BFF-18	1	2346.92	na	Control	no.meat	no.vitE	During	Post-breeding	Juv
BFF-18	1	1289.85	15250.7	Control	no.meat	no.vitE	During	Post-breeding	Juv
BFF-18	1	795.65	na	Control	no.meat	no.vitE	During	Post-breeding	Juv
BFF-18	1	1570.29	24002.8	Control	no.meat	no.vitE	During	Post-breeding	Juv
BFF-18	1	2531.84	17541	Control	no.meat	no.vitE	During	Post-breeding	Juv
BFF-19	2	5501.61	na	Control	no.meat	no.vitE	Pre	Pre-breeding	Adult
BFF-19	2	8292.05	na	Control	no.meat	no.vitE	Pre	Pre-breeding	Adult
BFF-19	2	6053.89	na	Control	no.meat	no.vitE	Pre	Pre-breeding	Adult
BFF-19	2	3226.33	na	Control	no.meat	no.vitE	Pre	Pre-breeding	Adult
BFF-19	2	5271.47	na	Control	no.meat	no.vitE	Pre	Pre-breeding	Adult
BFF-19	2	4284.01	na	Control	no.meat	no.vitE	Pre	Pre-breeding	Adult
BFF-19	2	4750.22	na	Control	no.meat	no.vitE	Pre	Pre-breeding	Adult
BFF-19	2	5736.8	na	Control	no.meat	no.vitE	Pre	Pre-breeding	Adult
BFF-19	2	5464.88	na	Control	no.meat	no.vitE	Pre	Pre-breeding	Adult
BFF-19	2	2953.55	na	Control	no.meat	no.vitE	Pre	Pre-breeding	Adult
BFF-19	2	5144.71	na	Control	no.meat	no.vitE	Pre	Pre-breeding	Adult
BFF-19	2	3016.04	na	Control	no.meat	no.vitE	Pre	Pre-breeding	Adult
BFF-19	2	4238.96	na	Control	no.meat	no.vitE	Pre	Pre-breeding	Adult
BFF-19	2	4809.86	na	Control	no.meat	no.vitE	Pre	Pre-breeding	Adult
BFF-19	2	6197.12	na	Control	no.meat	no.vitE	Pre	Pre-breeding	Adult
BFF-19	2	4407.97	na	Control	no.meat	no.vitE	Pre	Pre-breeding	Adult
BFF-19	2	3556.83	na	Control	no.meat	no.vitE	Pre	Pre-breeding	Adult
BFF-19	2	3347.43	na	Control	no.meat	no.vitE	Pre	Pre-breeding	Adult
BFF-19	2	2500.16	na	Control	no.meat	no.vitE	Pre	Pre-breeding	Adult
BFF-19	2	4931.13	na	Control	no.meat	no.vitE	Pre	Pre-breeding	Adult
BFF-19	2	3594.1	na	Control	no.meat	no.vitE	Pre	Pre-breeding	Adult
BFF-19	2	4177.62	na	Control	no.meat	no.vitE	Pre	Pre-breeding	Adult
BFF-19	2	4351.3	na	Control	no.meat	no.vitE	Pre	Pre-breeding	Adult
BFF-19	2	5136.45	na	Control	no.meat	no.vitE	Pre	Pre-breeding	Adult
BFF-19	2	6129.35	na	Control	no.meat	no.vitE	Pre	Pre-breeding	Adult
BFF-19	2	5893.23	na	Control	no.meat	no.vitE	Pre	Pre-breeding	Adult
BFF-19	2	5133.62	na	Control	no.meat	no.vitE	Pre	Pre-breeding	Adult
BFF-19	2	3806.42	na	Control	no.meat	no.vitE	During	Breeding	Adult
BFF-19	2	3564.06	na	Control	no.meat	no.vitE	During	Breeding	Adult
BFF-19	2	3691.58	na	Control	no.meat	no.vitE	During	Breeding	Adult
BFF-19	2	3951.45	na	Control	no.meat	no.vitE	During	Breeding	Adult
BFF-19	2	5205.24	na	Control	no.meat	no.vitE	During	Breeding	Adult
BFF-19	2	4015.12	na	Control	no.meat	no.vitE	During	Breeding	Adult
BFF-19	2	4271.66	na	Control	no.meat	no.vitE	During	Breeding	Adult
BFF-19	2	4938.71	na	Control	no.meat	no.vitE	During	Breeding	Adult
BFF-19	2	4267.8	na	Control	no.meat	no.vitE	During	Breeding	Adult
BFF-19	2	5783.02	na	Control	no.meat	no.vitE	During	Breeding	Adult
BFF-19	2	5749.54	na	Control	no.meat	no.vitE	During	Breeding	Adult
BFF-19	2	4103.8	na	Control	no.meat	no.vitE	During	Breeding	Adult
BFF-19	2	5225.83	na	Control	no.meat	no.vitE	During	Breeding	Adult
BFF-19	2	3863.61	na	Control	no.meat	no.vitE	During	Breeding	Adult
BFF-19	2	3735.51	na	Control	no.meat	no.vitE	During	Breeding	Adult
BFF-19	2	5665.05	na	Control	no.meat	no.vitE	During	Breeding	Adult
BFF-19	2	3896.63	na	Control	no.meat	no.vitE	During	Breeding	Adult
BFF-19	2	6092.72	na	Control	no.meat	no.vitE	During	Breeding	Adult
BFF-19	2	5694.93	na	Control	no.meat	no.vitE	During	Breeding	Adult
BFF-19	2	4164.44	na	Control	no.meat	no.vitE	During	Breeding	Adult
BFF-19	2	5906.85	na	Control	no.meat	no.vitE	During	Breeding	Adult
BFF-19	2	6376.36	na	Control	no.meat	no.vitE	During	Breeding	Adult
BFF-19	2	5122.22	na	Control	no.meat	no.vitE	During	Breeding	Adult
BFF-19	2	6062	na	Control	no.meat	no.vitE	During	Breeding	Adult
BFF-19	2	5471.54	na	Control	no.meat	no.vitE	During	Breeding	Adult
BFF-19	2	3817.14	na	Control	no.meat	no.vitE	During	Breeding	Adult
BFF-19	2	6032.89	na	Control	no.meat	no.vitE	During	Breeding	Adult
BFF-19	2	5562.72	na	Control	no.meat	no.vitE	During	Breeding	Adult
BFF-19	2	5400.96	na	Control	no.meat	no.vitE	During	Breeding	Adult
BFF-19	2	5454.34	na	Control	no.meat	no.vitE	During	Breeding	Adult
BFF-19	2	4899.79	na	Control	no.meat	no.vitE	During	Breeding	Adult
BFF-19	2	6434.93	na	Control	no.meat	no.vitE	During	Breeding	Adult
BFF-19	2	6823.81	na	Control	no.meat	no.vitE	During	Breeding	Adult
BFF-19	2	4706.44	na	Control	no.meat	no.vitE	During	Breeding	Adult
BFF-19	2	4237.04	na	Control	no.meat	no.vitE	During	Breeding	Adult
BFF-19	2	4807.21	na	Control	no.meat	no.vitE	During	Breeding	Adult
BFF-19	2	5722.93	na	Control	no.meat	no.vitE	During	Breeding	Adult
BFF-19	2	6614.24	na	Control	no.meat	no.vitE	During	Breeding	Adult
BFF-19	2	5726.35	na	Control	no.meat	no.vitE	During	Breeding	Adult
BFF-19	2	5706.74	na	Control	no.meat	no.vitE	During	Breeding	Adult
BFF-19	2	3446.51	na	Control	no.meat	no.vitE	During	Breeding	Adult
BFF-19	2	3141.85	na	Control	no.meat	no.vitE	During	Breeding	Adult
BFF-19	2	3490.17	na	Control	no.meat	no.vitE	During	Breeding	Adult
BFF-19	2	5639.77	na	Control	no.meat	no.vitE	During	Breeding	Adult
BFF-19	2	6988.4	na	Control	no.meat	no.vitE	During	Breeding	Adult
BFF-19	2	6838.93	na	Control	no.meat	no.vitE	During	Breeding	Adult
BFF-19	2	5852.02	na	Control	no.meat	no.vitE	During	Breeding	Adult
BFF-19	2	5330.88	na	Control	no.meat	no.vitE	During	Breeding	Adult
BFF-19	2	3713.86	na	Control	no.meat	no.vitE	During	Breeding	Adult
BFF-19	2	5435.76	na	Control	no.meat	no.vitE	During	Breeding	Adult
BFF-19	2	4640.41	na	Control	no.meat	no.vitE	During	Breeding	Adult
BFF-19	2	4168.23	na	Control	no.meat	no.vitE	During	Breeding	Adult
BFF-19	2	4461.42	na	Control	no.meat	no.vitE	During	Breeding	Adult
BFF-19	2	4486.89	na	Control	no.meat	no.vitE	During	Breeding	Adult
BFF-19	2	5610.56	na	Control	no.meat	no.vitE	During	Breeding	Adult
BFF-19	2	7397.51	na	Control	no.meat	no.vitE	During	Breeding	Adult
BFF-19	2	6493.4	na	Control	no.meat	no.vitE	During	Breeding	Adult
BFF-19	2	4577.74	na	Control	no.meat	no.vitE	During	Breeding	Adult
BFF-19	2	3065.53	na	Control	no.meat	no.vitE	During	Breeding	Adult
BFF-19	2	3201.28	na	Control	no.meat	no.vitE	During	Breeding	Adult
BFF-19	2	4054.79	na	Control	no.meat	no.vitE	During	Post-breeding	Adult
BFF-19	2	2492.6	na	Control	no.meat	no.vitE	During	Post-breeding	Adult
BFF-19	2	4304.6	na	Control	no.meat	no.vitE	During	Post-breeding	Adult
BFF-19	2	4167.08	na	Control	no.meat	no.vitE	During	Post-breeding	Adult
BFF-19	2	1802.33	na	Control	no.meat	no.vitE	During	Post-breeding	Adult
BFF-19	2	3873.9	na	Control	no.meat	no.vitE	During	Post-breeding	Adult
BFF-19	2	2344.21	na	Control	no.meat	no.vitE	During	Post-breeding	Adult
BFF-19	2	2928.96	na	Control	no.meat	no.vitE	During	Post-breeding	Adult
BFF-19	2	2435.76	na	Control	no.meat	no.vitE	During	Post-breeding	Adult
BFF-20	2	2724.85	na	TOR+	no.meat	vitE	Pre	Pre-breeding	Adult
BFF-20	2	2869.82	na	TOR+	no.meat	vitE	Pre	Pre-breeding	Adult
BFF-20	2	2576.7	na	TOR+	no.meat	vitE	Pre	Pre-breeding	Adult
BFF-20	2	4026.71	na	TOR+	no.meat	vitE	Pre	Pre-breeding	Adult
BFF-20	2	3807.46	na	TOR+	no.meat	vitE	Pre	Pre-breeding	Adult
BFF-20	2	2461.18	na	TOR+	no.meat	vitE	Pre	Pre-breeding	Adult
BFF-20	2	3280.77	na	TOR+	no.meat	vitE	Pre	Pre-breeding	Adult
BFF-20	2	2755.96	na	TOR+	no.meat	vitE	Pre	Pre-breeding	Adult
BFF-20	2	3541.74	na	TOR+	no.meat	vitE	Pre	Pre-breeding	Adult
BFF-20	2	4166.39	na	TOR+	no.meat	vitE	Pre	Pre-breeding	Adult
BFF-20	2	2772.44	na	TOR+	no.meat	vitE	Pre	Pre-breeding	Adult
BFF-20	2	1831.4	na	TOR+	no.meat	vitE	Pre	Pre-breeding	Adult
BFF-20	2	3187.72	na	TOR+	no.meat	vitE	Pre	Pre-breeding	Adult
BFF-20	2	3570.8	na	TOR+	no.meat	vitE	Pre	Pre-breeding	Adult
BFF-20	2	3943.05	na	TOR+	no.meat	vitE	Pre	Pre-breeding	Adult
BFF-20	2	2426.88	na	TOR+	no.meat	vitE	Pre	Pre-breeding	Adult
BFF-20	2	3159.84	na	TOR+	no.meat	vitE	Pre	Pre-breeding	Adult
BFF-20	2	3415.11	na	TOR+	no.meat	vitE	Pre	Pre-breeding	Adult
BFF-20	2	4448.59	na	TOR+	no.meat	vitE	Pre	Pre-breeding	Adult
BFF-20	2	3120.6	na	TOR+	no.meat	vitE	Pre	Pre-breeding	Adult
BFF-20	2	2261.37	na	TOR+	no.meat	vitE	Pre	Pre-breeding	Adult
BFF-20	2	2047.33	na	TOR+	no.meat	vitE	Pre	Pre-breeding	Adult
BFF-20	2	3063.59	na	TOR+	no.meat	vitE	Pre	Pre-breeding	Adult
BFF-20	2	2625	na	TOR+	no.meat	vitE	Pre	Pre-breeding	Adult
BFF-20	2	3644.77	na	TOR+	no.meat	vitE	Pre	Pre-breeding	Adult
BFF-20	2	4343.41	na	TOR+	no.meat	vitE	Pre	Pre-breeding	Adult
BFF-20	2	2533.4	na	TOR+	no.meat	vitE	Pre	Pre-breeding	Adult
BFF-20	2	4197.21	na	TOR+	no.meat	vitE	During	Breeding	Adult
BFF-20	2	4510.12	na	TOR+	no.meat	vitE	During	Breeding	Adult
BFF-20	2	4636.28	na	TOR+	no.meat	vitE	During	Breeding	Adult
BFF-20	2	4402.64	na	TOR+	no.meat	vitE	During	Breeding	Adult
BFF-20	2	6561.89	na	TOR+	no.meat	vitE	During	Breeding	Adult
BFF-20	2	3460.18	na	TOR+	no.meat	vitE	During	Breeding	Adult
BFF-20	2	6822.69	na	TOR+	no.meat	vitE	During	Breeding	Adult
BFF-20	2	4972.06	na	TOR+	no.meat	vitE	During	Breeding	Adult
BFF-20	2	6603.65	na	TOR+	no.meat	vitE	During	Breeding	Adult
BFF-20	2	5670.57	na	TOR+	no.meat	vitE	During	Breeding	Adult
BFF-20	2	7988.62	na	TOR+	no.meat	vitE	During	Breeding	Adult
BFF-20	2	6833.35	na	TOR+	no.meat	vitE	During	Breeding	Adult
BFF-20	2	5410.51	na	TOR+	no.meat	vitE	During	Breeding	Adult
BFF-20	2	5087.05	na	TOR+	no.meat	vitE	During	Breeding	Adult
BFF-20	2	8029.93	na	TOR+	no.meat	vitE	During	Breeding	Adult
BFF-20	2	7940.6	na	TOR+	no.meat	vitE	During	Breeding	Adult
BFF-20	2	6084.78	na	TOR+	no.meat	vitE	During	Breeding	Adult
BFF-20	2	5840.23	na	TOR+	no.meat	vitE	During	Breeding	Adult
BFF-20	2	8663.79	na	TOR+	no.meat	vitE	During	Breeding	Adult
BFF-20	2	5495.74	na	TOR+	no.meat	vitE	During	Breeding	Adult
BFF-20	2	6777.24	na	TOR+	no.meat	vitE	During	Breeding	Adult
BFF-20	2	7462.57	na	TOR+	no.meat	vitE	During	Breeding	Adult
BFF-20	2	8591.44	na	TOR+	no.meat	vitE	During	Breeding	Adult
BFF-20	2	6438.49	na	TOR+	no.meat	vitE	During	Breeding	Adult
BFF-20	2	4706.57	na	TOR+	no.meat	vitE	During	Breeding	Adult
BFF-20	2	4052.11	na	TOR+	no.meat	vitE	During	Breeding	Adult
BFF-20	2	3899.45	na	TOR+	no.meat	vitE	During	Breeding	Adult
BFF-20	2	7675.3	na	TOR+	no.meat	vitE	During	Breeding	Adult
BFF-20	2	5654.07	na	TOR+	no.meat	vitE	During	Breeding	Adult
BFF-20	2	2853.89	na	TOR+	no.meat	vitE	During	Breeding	Adult
BFF-20	2	4623.81	na	TOR+	no.meat	vitE	During	Breeding	Adult
BFF-20	2	6515.25	na	TOR+	no.meat	vitE	During	Breeding	Adult
BFF-20	2	4542.89	na	TOR+	no.meat	vitE	During	Breeding	Adult
BFF-20	2	5177.45	na	TOR+	no.meat	vitE	During	Breeding	Adult
BFF-20	2	5541.95	na	TOR+	no.meat	vitE	During	Breeding	Adult
BFF-20	2	6120.14	na	TOR+	no.meat	vitE	During	Breeding	Adult
BFF-20	2	4420.81	na	TOR+	no.meat	vitE	During	Breeding	Adult
BFF-20	2	5788.88	na	TOR+	no.meat	vitE	During	Breeding	Adult
BFF-20	2	4978.98	na	TOR+	no.meat	vitE	During	Breeding	Adult
BFF-20	2	3528.42	na	TOR+	no.meat	vitE	During	Breeding	Adult
BFF-20	2	4970.74	na	TOR+	no.meat	vitE	During	Breeding	Adult
BFF-20	2	3535.05	na	TOR+	no.meat	vitE	During	Breeding	Adult
BFF-20	2	3582.79	na	TOR+	no.meat	vitE	During	Breeding	Adult
BFF-20	2	3680.21	na	TOR+	no.meat	vitE	During	Breeding	Adult
BFF-20	2	3553.72	na	TOR+	no.meat	vitE	During	Breeding	Adult
BFF-20	2	6344.92	na	TOR+	no.meat	vitE	During	Breeding	Adult
BFF-20	2	4932.51	na	TOR+	no.meat	vitE	During	Breeding	Adult
BFF-20	2	5568.2	na	TOR+	no.meat	vitE	During	Breeding	Adult
BFF-20	2	3967.91	na	TOR+	no.meat	vitE	During	Breeding	Adult
BFF-20	2	5340.49	na	TOR+	no.meat	vitE	During	Breeding	Adult
BFF-20	2	3553.67	na	TOR+	no.meat	vitE	During	Breeding	Adult
BFF-20	2	4914.35	na	TOR+	no.meat	vitE	During	Breeding	Adult
BFF-20	2	3870.22	na	TOR+	no.meat	vitE	During	Breeding	Adult
BFF-20	2	5062.42	na	TOR+	no.meat	vitE	During	Breeding	Adult
BFF-20	2	4501.15	na	TOR+	no.meat	vitE	During	Breeding	Adult
BFF-20	2	3389.76	na	TOR+	no.meat	vitE	During	Breeding	Adult
BFF-20	2	1564.47	na	TOR+	no.meat	vitE	During	Breeding	Adult
BFF-20	2	4681.46	na	TOR+	no.meat	vitE	During	Breeding	Adult
BFF-20	2	2795.55	na	TOR+	no.meat	vitE	During	Breeding	Adult
BFF-20	2	2786.25	na	TOR+	no.meat	vitE	During	Breeding	Adult
BFF-20	2	2091.34	na	TOR+	no.meat	vitE	During	Post-breeding	Adult
BFF-20	2	3560.02	na	TOR+	no.meat	vitE	During	Post-breeding	Adult
BFF-20	2	3486.22	na	TOR+	no.meat	vitE	During	Post-breeding	Adult
BFF-20	2	4231.29	na	TOR+	no.meat	vitE	During	Post-breeding	Adult
BFF-20	2	1497.86	na	TOR+	no.meat	vitE	During	Post-breeding	Adult
BFF-20	2	2463.03	na	TOR+	no.meat	vitE	During	Post-breeding	Adult
BFF-20	2	2334.51	na	TOR+	no.meat	vitE	During	Post-breeding	Adult
BFF-20	2	2149.28	na	TOR+	no.meat	vitE	During	Post-breeding	Adult
BFF-20	2	4750.85	na	TOR+	no.meat	vitE	During	Post-breeding	Adult
BFF-21	1	3573.17	na	TOR/MEAT	meat	no.vitE	Pre	Pre-breeding	Juv
BFF-21	1	6582.5	na	TOR/MEAT	meat	no.vitE	Pre	Pre-breeding	Juv
BFF-21	1	2391.5	na	TOR/MEAT	meat	no.vitE	Pre	Pre-breeding	Juv
BFF-21	1	2686.16	na	TOR/MEAT	meat	no.vitE	Pre	Pre-breeding	Juv
BFF-21	1	3393.32	na	TOR/MEAT	meat	no.vitE	Pre	Pre-breeding	Juv
BFF-21	1	3449.6	na	TOR/MEAT	meat	no.vitE	Pre	Pre-breeding	Juv
BFF-21	1	4350.62	na	TOR/MEAT	meat	no.vitE	Pre	Pre-breeding	Juv
BFF-21	1	5561.25	na	TOR/MEAT	meat	no.vitE	Pre	Pre-breeding	Juv
BFF-21	1	6133.76	na	TOR/MEAT	meat	no.vitE	Pre	Pre-breeding	Juv
BFF-21	1	5644.48	na	TOR/MEAT	meat	no.vitE	Pre	Pre-breeding	Juv
BFF-21	1	3010.82	na	TOR/MEAT	meat	no.vitE	Pre	Pre-breeding	Juv
BFF-21	1	297.229	na	TOR/MEAT	meat	no.vitE	Pre	Pre-breeding	Juv
BFF-21	1	4060.96	na	TOR/MEAT	meat	no.vitE	Pre	Pre-breeding	Juv
BFF-21	1	3885.82	na	TOR/MEAT	meat	no.vitE	Pre	Pre-breeding	Juv
BFF-21	1	1951.33	na	TOR/MEAT	meat	no.vitE	Pre	Pre-breeding	Juv
BFF-21	1	5167.06	na	TOR/MEAT	meat	no.vitE	Pre	Pre-breeding	Juv
BFF-21	1	1623.63	na	TOR/MEAT	meat	no.vitE	Pre	Pre-breeding	Juv
BFF-21	1	1814.36	na	TOR/MEAT	meat	no.vitE	Pre	Pre-breeding	Juv
BFF-21	1	4500.96	na	TOR/MEAT	meat	no.vitE	Pre	Pre-breeding	Juv
BFF-21	1	5682.54	na	TOR/MEAT	meat	no.vitE	Pre	Pre-breeding	Juv
BFF-21	1	4251.06	na	TOR/MEAT	meat	no.vitE	During	Breeding	Juv
BFF-21	1	2154.76	na	TOR/MEAT	meat	no.vitE	During	Breeding	Juv
BFF-21	1	1275.21	na	TOR/MEAT	meat	no.vitE	During	Breeding	Juv
BFF-21	1	4528.37	na	TOR/MEAT	meat	no.vitE	During	Breeding	Juv
BFF-21	1	4692.05	na	TOR/MEAT	meat	no.vitE	During	Breeding	Juv
BFF-21	1	2953.58	na	TOR/MEAT	meat	no.vitE	During	Breeding	Juv
BFF-21	1	5408.89	na	TOR/MEAT	meat	no.vitE	During	Breeding	Juv
BFF-21	1	3334.23	na	TOR/MEAT	meat	no.vitE	During	Breeding	Juv
BFF-21	1	1405.55	na	TOR/MEAT	meat	no.vitE	During	Breeding	Juv
BFF-21	1	2960.52	na	TOR/MEAT	meat	no.vitE	During	Breeding	Juv
BFF-21	1	3499.23	na	TOR/MEAT	meat	no.vitE	During	Breeding	Juv
BFF-21	1	2171.44	na	TOR/MEAT	meat	no.vitE	During	Breeding	Juv
BFF-21	1	2638.5	na	TOR/MEAT	meat	no.vitE	During	Breeding	Juv
BFF-21	1	4409.38	na	TOR/MEAT	meat	no.vitE	During	Breeding	Juv
BFF-21	1	2004.09	na	TOR/MEAT	meat	no.vitE	During	Breeding	Juv
BFF-21	1	1973.16	na	TOR/MEAT	meat	no.vitE	During	Breeding	Juv
BFF-21	1	4181.75	na	TOR/MEAT	meat	no.vitE	During	Breeding	Juv
BFF-21	1	4136.93	na	TOR/MEAT	meat	no.vitE	During	Breeding	Juv
BFF-21	1	2630	na	TOR/MEAT	meat	no.vitE	During	Breeding	Juv
BFF-21	1	3711.33	na	TOR/MEAT	meat	no.vitE	During	Breeding	Juv
BFF-21	1	3536.51	na	TOR/MEAT	meat	no.vitE	During	Breeding	Juv
BFF-21	1	1728.82	na	TOR/MEAT	meat	no.vitE	During	Breeding	Juv
BFF-21	1	4098.03	na	TOR/MEAT	meat	no.vitE	During	Breeding	Juv
BFF-21	1	3632.54	na	TOR/MEAT	meat	no.vitE	During	Breeding	Juv
BFF-21	1	3382.95	na	TOR/MEAT	meat	no.vitE	During	Breeding	Juv
BFF-21	1	2477.62	na	TOR/MEAT	meat	no.vitE	During	Breeding	Juv
BFF-21	1	2719.86	na	TOR/MEAT	meat	no.vitE	During	Breeding	Juv
BFF-21	1	3244.42	na	TOR/MEAT	meat	no.vitE	During	Breeding	Juv
BFF-21	1	724.452	na	TOR/MEAT	meat	no.vitE	During	Breeding	Juv
BFF-21	1	2038.42	na	TOR/MEAT	meat	no.vitE	During	Breeding	Juv
BFF-21	1	3283.5	na	TOR/MEAT	meat	no.vitE	During	Breeding	Juv
BFF-21	1	2083.94	na	TOR/MEAT	meat	no.vitE	During	Breeding	Juv
BFF-21	1	2751.29	na	TOR/MEAT	meat	no.vitE	During	Breeding	Juv
BFF-21	1	2858.72	na	TOR/MEAT	meat	no.vitE	During	Breeding	Juv
BFF-21	1	1183.67	na	TOR/MEAT	meat	no.vitE	During	Breeding	Juv
BFF-21	1	1985.68	na	TOR/MEAT	meat	no.vitE	During	Breeding	Juv
BFF-21	1	2435.02	na	TOR/MEAT	meat	no.vitE	During	Breeding	Juv
BFF-21	1	3251	na	TOR/MEAT	meat	no.vitE	During	Breeding	Juv
BFF-21	1	3441.04	na	TOR/MEAT	meat	no.vitE	During	Breeding	Juv
BFF-21	1	1647.63	na	TOR/MEAT	meat	no.vitE	During	Breeding	Juv
BFF-21	1	3535.67	na	TOR/MEAT	meat	no.vitE	During	Breeding	Juv
BFF-21	1	1630.86	na	TOR/MEAT	meat	no.vitE	During	Breeding	Juv
BFF-21	1	4336	na	TOR/MEAT	meat	no.vitE	During	Breeding	Juv
BFF-21	1	1742.88	na	TOR/MEAT	meat	no.vitE	During	Breeding	Juv
BFF-21	1	3403.41	na	TOR/MEAT	meat	no.vitE	During	Breeding	Juv
BFF-21	1	1712.62	na	TOR/MEAT	meat	no.vitE	During	Breeding	Juv
BFF-21	1	521.895	na	TOR/MEAT	meat	no.vitE	During	Breeding	Juv
BFF-21	1	5546.29	na	TOR/MEAT	meat	no.vitE	During	Breeding	Juv
BFF-21	1	1338.72	na	TOR/MEAT	meat	no.vitE	During	Breeding	Juv
BFF-21	1	2920.97	na	TOR/MEAT	meat	no.vitE	During	Breeding	Juv
BFF-21	1	2961.7	na	TOR/MEAT	meat	no.vitE	During	Breeding	Juv
BFF-21	1	2340.64	na	TOR/MEAT	meat	no.vitE	During	Breeding	Juv
BFF-21	1	2764.69	na	TOR/MEAT	meat	no.vitE	During	Breeding	Juv
BFF-21	1	2978.46	na	TOR/MEAT	meat	no.vitE	During	Breeding	Juv
BFF-21	1	4031.89	na	TOR/MEAT	meat	no.vitE	During	Breeding	Juv
BFF-21	1	2781.83	na	TOR/MEAT	meat	no.vitE	During	Breeding	Juv
BFF-21	1	4557.87	na	TOR/MEAT	meat	no.vitE	During	Breeding	Juv
BFF-21	1	3423.03	na	TOR/MEAT	meat	no.vitE	During	Post-breeding	Juv
BFF-21	1	3232.62	na	TOR/MEAT	meat	no.vitE	During	Post-breeding	Juv
BFF-21	1	2363.78	na	TOR/MEAT	meat	no.vitE	During	Post-breeding	Juv
BFF-21	1	3775.34	na	TOR/MEAT	meat	no.vitE	During	Post-breeding	Juv
BFF-21	1	604.219	na	TOR/MEAT	meat	no.vitE	During	Post-breeding	Juv
BFF-21	1	3210.08	na	TOR/MEAT	meat	no.vitE	During	Post-breeding	Juv
BFF-21	1	2608.82	na	TOR/MEAT	meat	no.vitE	During	Post-breeding	Juv
BFF-21	1	2567.2	na	TOR/MEAT	meat	no.vitE	During	Post-breeding	Juv
BFF-21	1	2410.79	na	TOR/MEAT	meat	no.vitE	During	Post-breeding	Juv
BFF-22	2	6756.86	13529.6	TOR/MEAT	meat	no.vitE	Pre	Pre-breeding	Adult
BFF-22	2	3714.97	na	TOR/MEAT	meat	no.vitE	Pre	Pre-breeding	Adult
BFF-22	2	6806.78	18558.1	TOR/MEAT	meat	no.vitE	Pre	Pre-breeding	Adult
BFF-22	2	3129.34	na	TOR/MEAT	meat	no.vitE	Pre	Pre-breeding	Adult
BFF-22	2	2297.1	10907.7	TOR/MEAT	meat	no.vitE	Pre	Pre-breeding	Adult
BFF-22	2	4455.07	14586.1	TOR/MEAT	meat	no.vitE	Pre	Pre-breeding	Adult
BFF-22	2	4150.95	na	TOR/MEAT	meat	no.vitE	Pre	Pre-breeding	Adult
BFF-22	2	7607.06	21707.3	TOR/MEAT	meat	no.vitE	Pre	Pre-breeding	Adult
BFF-22	2	8418.94	na	TOR/MEAT	meat	no.vitE	Pre	Pre-breeding	Adult
BFF-22	2	2570.12	13223.7	TOR/MEAT	meat	no.vitE	Pre	Pre-breeding	Adult
BFF-22	2	4735.59	na	TOR/MEAT	meat	no.vitE	Pre	Pre-breeding	Adult
BFF-22	2	3528.77	11055.2	TOR/MEAT	meat	no.vitE	Pre	Pre-breeding	Adult
BFF-22	2	5148.87	na	TOR/MEAT	meat	no.vitE	Pre	Pre-breeding	Adult
BFF-22	2	6339.26	19749.3	TOR/MEAT	meat	no.vitE	Pre	Pre-breeding	Adult
BFF-22	2	3463.2	16125.4	TOR/MEAT	meat	no.vitE	Pre	Pre-breeding	Adult
BFF-22	2	8075.47	43623.7	TOR/MEAT	meat	no.vitE	Pre	Pre-breeding	Adult
BFF-22	2	1244.68	3675.16	TOR/MEAT	meat	no.vitE	Pre	Pre-breeding	Adult
BFF-22	2	7282.7	34745.6	TOR/MEAT	meat	no.vitE	Pre	Pre-breeding	Adult
BFF-22	2	697.81	6854.19	TOR/MEAT	meat	no.vitE	Pre	Pre-breeding	Adult
BFF-22	2	3323.97	16645.6	TOR/MEAT	meat	no.vitE	Pre	Pre-breeding	Adult
BFF-22	2	4993.15	na	TOR/MEAT	meat	no.vitE	Pre	Pre-breeding	Adult
BFF-22	2	1890.81	5371.62	TOR/MEAT	meat	no.vitE	Pre	Pre-breeding	Adult
BFF-22	2	5785.82	26426.8	TOR/MEAT	meat	no.vitE	During	Breeding	Adult
BFF-22	2	7268.43	na	TOR/MEAT	meat	no.vitE	During	Breeding	Adult
BFF-22	2	602.69	16942.2	TOR/MEAT	meat	no.vitE	During	Breeding	Adult
BFF-22	2	5183.6	na	TOR/MEAT	meat	no.vitE	During	Breeding	Adult
BFF-22	2	4629.59	18388.8	TOR/MEAT	meat	no.vitE	During	Breeding	Adult
BFF-22	2	763.58	na	TOR/MEAT	meat	no.vitE	During	Breeding	Adult
BFF-22	2	1041.53	6236.27	TOR/MEAT	meat	no.vitE	During	Breeding	Adult
BFF-22	2	7061.27	na	TOR/MEAT	meat	no.vitE	During	Breeding	Adult
BFF-22	2	5786.53	33182.6	TOR/MEAT	meat	no.vitE	During	Breeding	Adult
BFF-22	2	3337.54	12174.5	TOR/MEAT	meat	no.vitE	During	Breeding	Adult
BFF-22	2	4778.58	na	TOR/MEAT	meat	no.vitE	During	Breeding	Adult
BFF-22	2	3216.37	13494.5	TOR/MEAT	meat	no.vitE	During	Breeding	Adult
BFF-22	2	1773.99	na	TOR/MEAT	meat	no.vitE	During	Breeding	Adult
BFF-22	2	5594.78	34040.4	TOR/MEAT	meat	no.vitE	During	Breeding	Adult
BFF-22	2	4922.65	na	TOR/MEAT	meat	no.vitE	During	Breeding	Adult
BFF-22	2	4504.42	12599.9	TOR/MEAT	meat	no.vitE	During	Breeding	Adult
BFF-22	2	1655.91	na	TOR/MEAT	meat	no.vitE	During	Breeding	Adult
BFF-22	2	4026.35	21366.8	TOR/MEAT	meat	no.vitE	During	Breeding	Adult
BFF-22	2	1862.45	na	TOR/MEAT	meat	no.vitE	During	Breeding	Adult
BFF-22	2	2131.16	6689.28	TOR/MEAT	meat	no.vitE	During	Breeding	Adult
BFF-22	2	8971.57	na	TOR/MEAT	meat	no.vitE	During	Breeding	Adult
BFF-22	2	4926.06	23750.8	TOR/MEAT	meat	no.vitE	During	Breeding	Adult
BFF-22	2	2648.87	na	TOR/MEAT	meat	no.vitE	During	Breeding	Adult
BFF-22	2	2507.88	16527.3	TOR/MEAT	meat	no.vitE	During	Breeding	Adult
BFF-22	2	7538.53	na	TOR/MEAT	meat	no.vitE	During	Breeding	Adult
BFF-22	2	5666.94	25219.4	TOR/MEAT	meat	no.vitE	During	Breeding	Adult
BFF-22	2	3334.7	na	TOR/MEAT	meat	no.vitE	During	Breeding	Adult
BFF-22	2	3205.35	20676.8	TOR/MEAT	meat	no.vitE	During	Breeding	Adult
BFF-22	2	5040.07	na	TOR/MEAT	meat	no.vitE	During	Breeding	Adult
BFF-22	2	2757.7	13667.9	TOR/MEAT	meat	no.vitE	During	Breeding	Adult
BFF-22	2	12363.8	na	TOR/MEAT	meat	no.vitE	During	Breeding	Adult
BFF-22	2	6865.82	53703.5	TOR/MEAT	meat	no.vitE	During	Breeding	Adult
BFF-22	2	5173.32	na	TOR/MEAT	meat	no.vitE	During	Breeding	Adult
BFF-22	2	2645.8	11469.4	TOR/MEAT	meat	no.vitE	During	Breeding	Adult
BFF-22	2	4183.06	na	TOR/MEAT	meat	no.vitE	During	Breeding	Adult
BFF-22	2	6015.61	33221.9	TOR/MEAT	meat	no.vitE	During	Breeding	Adult
BFF-22	2	7191.06	79006.7	TOR/MEAT	meat	no.vitE	During	Breeding	Adult
BFF-22	2	4957.3	na	TOR/MEAT	meat	no.vitE	During	Breeding	Adult
BFF-22	2	2679.01	90552.7	TOR/MEAT	meat	no.vitE	During	Breeding	Adult
BFF-22	2	4575.28	na	TOR/MEAT	meat	no.vitE	During	Breeding	Adult
BFF-22	2	5284.95	16468.4	TOR/MEAT	meat	no.vitE	During	Breeding	Adult
BFF-22	2	6705.16	20746.5	TOR/MEAT	meat	no.vitE	During	Breeding	Adult
BFF-22	2	2448.61	17628.2	TOR/MEAT	meat	no.vitE	During	Breeding	Adult
BFF-22	2	7620.42	na	TOR/MEAT	meat	no.vitE	During	Breeding	Adult
BFF-22	2	11083.6	63312.8	TOR/MEAT	meat	no.vitE	During	Breeding	Adult
BFF-22	2	7105.14	24181.6	TOR/MEAT	meat	no.vitE	During	Breeding	Adult
BFF-22	2	9330.08	21863.5	TOR/MEAT	meat	no.vitE	During	Breeding	Adult
BFF-22	2	6594.44	na	TOR/MEAT	meat	no.vitE	During	Breeding	Adult
BFF-22	2	10744.1	18013.7	TOR/MEAT	meat	no.vitE	During	Breeding	Adult
BFF-22	2	9020.27	na	TOR/MEAT	meat	no.vitE	During	Breeding	Adult
BFF-22	2	5367.71	6675.22	TOR/MEAT	meat	no.vitE	During	Breeding	Adult
BFF-22	2	13745.9	na	TOR/MEAT	meat	no.vitE	During	Breeding	Adult
BFF-22	2	4981.77	10767.3	TOR/MEAT	meat	no.vitE	During	Breeding	Adult
BFF-22	2	8228.25	na	TOR/MEAT	meat	no.vitE	During	Breeding	Adult
BFF-22	2	5995.31	15539.6	TOR/MEAT	meat	no.vitE	During	Breeding	Adult
BFF-22	2	5234.45	5189.72	TOR/MEAT	meat	no.vitE	During	Breeding	Adult
BFF-22	2	3348.05	4109.69	TOR/MEAT	meat	no.vitE	During	Post-breeding	Adult
BFF-22	2	3641.19	4492.22	TOR/MEAT	meat	no.vitE	During	Post-breeding	Adult
BFF-22	2	4170.31	na	TOR/MEAT	meat	no.vitE	During	Post-breeding	Adult
BFF-22	2	4533.97	2146.16	TOR/MEAT	meat	no.vitE	During	Post-breeding	Adult
BFF-22	2	3249.19	na	TOR/MEAT	meat	no.vitE	During	Post-breeding	Adult
BFF-22	2	4057.69	1760.9	TOR/MEAT	meat	no.vitE	During	Post-breeding	Adult
BFF-22	2	3973.43	na	TOR/MEAT	meat	no.vitE	During	Post-breeding	Adult
BFF-22	2	3369.47	2045.53	TOR/MEAT	meat	no.vitE	During	Post-breeding	Adult
BFF-23	2	4152.91	8356.08	TOR+/MEAT	meat	vitE	Pre	Pre-breeding	Adult
BFF-23	2	4954.57	na	TOR+/MEAT	meat	vitE	Pre	Pre-breeding	Adult
[truncated: 1,794 more rows]
